# Supplementary material for: Plant Foraging Strategies Driven by Distinct Genetic Modules: Cross-Ecosystem Transcriptomics Approach
Source: Front Plant Sci. 2022 Jul 4;13:903539. doi: 10.3389/fpls.2022.903539 (PMC9290524; doi:10.3389/fpls.2022.903539)
Supplement: Supplementary file 1 [file Data_Sheet_1.zip]

Archive with 2 entries (2 files):
- Supplementary Figures.pdf
- Supplementary Tables.XLSX
