# Supplementary material for: Plant Foraging Strategies Driven by Distinct Genetic Modules: Cross-Ecosystem Transcriptomics Approach
Source: Front Plant Sci. 2022 Jul 4;13:903539. doi: 10.3389/fpls.2022.903539 (PMC9290524; doi:10.3389/fpls.2022.903539)
Supplement: Supplementary file 1 [file Data_Sheet_1.zip › Supplementary Tables.XLSX]

## Sheet: 1
	Supplementary table 1 Geographic, climatic, and management data of the sampling sites.
						Annual climatic data
	Country (year)	Location	Latitude/ longitude	Altitude (m)	Climatic zone	Mean temp. (˚C)	Highest temp. (˚C)	Lowest temp. (˚C)	Precipitation (mm)		Plot ID	Maize variety	No. of sample	Sowing date	Sampling date	Note
	USA (2017)
		Carlyle, IL	38˚41'N/ 89˚02'W	167	Humid continental	12.5	17.9444	7.05556	1103.38		IL	P1257AM	15	25 April	16 June	Conventional arable field
		Fishers, IN	39˚59'N/ 85˚56'W	248	Humid continental	11.25	16.5556	5.94444	1086.36		IN	5441SX	12	26 April	19 June	Conventional arable field
		Bagley, IA	41˚51'N/ 94˚24'W	343	Humid continental	9.11111	15.1111	3.11111	818.896		IA	R9734VT3Pro	12	31 May	21 June	Conventional arable field
		York, NE	40˚54'N/ 97˚38'W	487	Humid continental	10.1389	17.1111	3.16667	768.35		NE	P1257AM	15	2 May	22 June	Conventional arable field with irrigation
		Groom, TX	35˚17'N/ 101.12'W	1012	Semi-arid	13.7778	21.0556	6.5	591.312		TX	Agrisure 3000GT	12	1 June	29 June	Conventional arable field with irrigation
	Japan (2018)
		Kasai, Hyogo	34˚54'N/ 134˚49'E	64	Humid subtropical	15.9	21.1	11.5	1670.5		KASc	P9400	12	23 April	18, 21, 29 May	After fallow (non-arable field)
											KASe	P1543	12	23 April, 22 May	21, 29 May, 4 June	Conventional arable field
											KASf	P2088/ P1543	13	23 April, 28 May	30 May, 10 July	After clear cut of cedar
		Makabe, Ibaraki	36˚15'N/ 14˚04'E	44	Humid subtropical	15.3	20.6	10.6	1060		MKB	P1543	14	7 May	7 and 20 June	Conventional arable field
		Higashi-Hiroshima, Hiroshima	34˚23'N/ 132˚43'E	210	Humid subtropical	14	19.5	8.8	1653.5		HROp	SH4812	8	1 June	5 - 6 July	N-P-K = 250-50-200 kg ha-1 year-1
											HROc	SH4812	8	1 June	5 - 6 July	N-P-K = 250-100-200 kg ha-1 year-1
											HROm	SH4812	8	1 June	5 - 6 July	Cow manure 20 t ha-1 year-1
		Togo, Aichi	35˚06'N/ 137˚04'E	69	Humid subtropical	16.9	22	12.9	1695.5		NGYf	Canberra 90EX	8	13 April	11 May	Food compost 25 t ha-1 year-1
											NGYc	P2088	22	13 April	11 May	Conventional arable field
		Tsuruoka, Yamagata	38˚44'N/ 139˚49'E	16	Humid subarctic	13.4	17.8	9.4	2448.5		TROb	P9400	15	8 June	28 June	Sterilized with Dazomet in 2016
											TROf	P9400	15	8 June	29 June	After paddy field
		Sapporo, Hokkaido	43˚04'N/ 141˚20'E	18	Humid subarctic	9.5	13.3	6	1282		SPR/+NPK	P2023	8	28 May	25 June, 17 July	N-P-K = 100-100-100 kg ha-1 year-1
											SPR/-NPK	P2023	8	28 May	25 June, 17 July	No fertilizer
											SPR/-P	P2023	8	28 May	25 June, 17 July	N-P-K = 100-0-100 kg ha-1 year-1
											SPRc	LG2533	8	16 May	13 June, 9 July	Continuous corn
											SPRg	LG2533	8	16 May	13 June, 9 July	After grassland
		Utsunomiya, Tochigi	36˚32'N/ 139˚54'E	109	Humid subtropical	15.2	20.7	10.7	1257		UTS	P2023	10	17 May	22 June	Conventional arable field
														1

## Sheet: 2
	Supplementary table 2 Source of fungal databases for Blastx searches of the contigs obtained by de novo assembly of the unmapped reads.
	Species	Genome/transcripts	Source URL
	Rhizophagus irregularis DAOM181602	Genome	https://www.ncbi.nlm.nih.gov/Traces/wgs/?val=BDIQ01#contigs
	Rhizophagus clarus HR1 (MAFF520076)	Transcripts	http://lab.agr.hokudai.ac.jp/botagr/rhizo/RhizoCont/Download.html
	Diversispora epigaea IT104	Genome	https://www.ncbi.nlm.nih.gov/Traces/wgs/?val=PQFF00000000
	Gigaspora margarita BEG34	Transcripts	https://www.ncbi.nlm.nih.gov/Traces/wgs/?val=GBYF00000000
	Funneliformis mosseae DAOM236685	Transcripts	https://github.com/zygolife/AMF_Phylogenomics/tree/master/SCT_ALL_DATA
	Acaulospora morrowiae INVAM-CR315B	Transcripts	https://github.com/zygolife/AMF_Phylogenomics/tree/master/SCT_ALL_DATA
	Diversispora versiforme INVAM-W47540	Transcripts	https://github.com/zygolife/AMF_Phylogenomics/tree/master/SCT_ALL_DATA
	Scutellospora calospora INVAM-IL209	Transcripts	https://github.com/zygolife/AMF_Phylogenomics/tree/master/SCT_ALL_DATA
	Racocetra castanea BEG1	Transcripts	https://github.com/zygolife/AMF_Phylogenomics/tree/master/SCT_ALL_DATA
	Paraglomus brasilianum DAOM240472	Transcripts	https://github.com/zygolife/AMF_Phylogenomics/tree/master/SCT_ALL_DATA
	Ambispora leptoticha INVAM-JA116	Transcripts	https://github.com/zygolife/AMF_Phylogenomics/tree/master/SCT_ALL_DATA
	Saccharomyces cerevisiae S288c	Genome	ftp://ftp.ncbi.nlm.nih.gov/genomes/all/GCA/000/146/045/GCA_000146045.2_R64/GCA_000146045.2_R64_genomic.fna.gz
	Neurospora crassa OR74A	Genome	ftp://ftp.ncbi.nlm.nih.gov/genomes/all/GCA/000/182/925/GCA_000182925.2_NC12/GCA_000182925.2_NC12_genomic.fna.gz
	Laccaria bicolor S238N-H82	Genome	ftp://ftp.ncbi.nlm.nih.gov/genomes/all/GCA/000/143/565/GCA_000143565.1_V1.0/GCA_000143565.1_V1.0_genomic.fna.gz
	Ustilago maydis 521	Genome	ftp://ftp.ncbi.nlm.nih.gov/genomes/all/GCA/000/328/475/GCA_000328475.2_Umaydis521_2.0/GCA_000328475.2_Umaydis521_2.0_genomic.fna.gz
	Rhizopus oryzae 99-892	Genome	ftp://ftp.ncbi.nlm.nih.gov/genomes/all/GCA/000/697/725/GCA_000697725.1_RhiOry99-892-1.0/GCA_000697725.1_RhiOry99-892-1.0_genomic.fna.gz
	Phycomyces blakesleeanus NRRL1555	Genome	https://genome.jgi.doe.gov/portal/Phybl2/download/Phycomyces_blakesleeanus_v2_masked_scaffolds.fasta.gz

## Sheet: 3
	Supplementary table 3 Correlation coefficient and probability between soil and plant factors.
		pH	OM	Bray II-P	NO3-N	NH4-N	K	Mg	Ca	CEC	Sand	Silt	Clay	Leaf no.	Stem diam	DW	DAS	Growth rate	Leaf P	Leaf N	Leaf P:N
	pH		0.0121529	0.12371	1.5257e-16	0.0266158	4.88356e-17	0.00633649	0.000775665	0.673698	5.33634e-08	1.80265e-11	0.00011247	0.641158	0.0735541	0.0219712	0.322634	0.0177151	2.91536e-05	0.702744	1.71757e-08
	OM	-0.158075		0.214239	0.0972997	0.129875	0.611524	3.7477e-06	6.62533e-35	1.01237e-119	7.98113e-14	0.000794017	1.08739e-13	0.122779	0.000330552	0.00148163	0.0498425	8.56632e-05	1.72404e-12	0.113982	7.17449e-20
	Bray II-P	-0.0974203	-0.078665		2.26026e-08	0.000599548	0.0904541	0.0804811	0.000485813	0.0108	1.89373e-05	7.3458e-09	2.5416e-05	0.733832	0.769249	0.648102	0.00852882	0.78338	0.10571	0.174217	7.02787e-05
	NO3-N	-0.489697	-0.104892	0.343789		0.0242395	0.0229249	0.325164	0.000383396	4.22293e-05	2.9403e-07	0.0041051	0.0001083	2.97182e-12	4.27851e-05	0.470043	0.714951	0.0102886	0.00762009	4.65724e-05	0.046875
	NH3-N	-0.139952	-0.0958585	-0.215146	-0.142214		0.000396483	0.00719249	0.161023	0.00628423	0.00125825	0.000232552	0.0843442	0.523694	0.327671	0.00586621	0.190374	0.00626823	0.111958	0.00749533	0.237709
	K	0.496633	0.0322108	-0.107089	-0.143549	-0.221909		1.04154e-17	1.87613e-08	0.00799884	4.2604e-10	8.65417e-12	0.0114811	0.254839	0.00162807	0.00533555	0.489602	2.54343e-07	0.0136814	0.000950309	0.0553782
	Mg	0.17188	0.287182	-0.11054	-0.0623541	-0.169271	0.505797		8.94149e-26	4.21665e-16	3.73218e-05	0.0857778	5.04262e-06	0.116388	0.132536	0.0321547	0.623602	0.0597867	0.0337747	0.930453	0.00476011
	Ca	0.210828	0.67626	-0.218612	-0.222449	-0.088739	0.345649	0.598431		1.99158e-46	2.47774e-20	3.36941e-08	4.17273e-08	0.600891	0.390541	0.0618529	0.0529511	0.0226689	0.0167589	0.168543	3.34634e-09
	CEC	-0.0267067	0.94162	-0.160653	-0.255444	-0.172049	0.167056	0.483371	0.749082		9.21511e-18	0.0001232	3.53372e-17	0.00215232	9.53673e-06	0.000530901	0.111799	1.16078e-05	1.17087e-14	0.00259054	2.90228e-14
	Sand	-0.335049	-0.448496	0.266401	0.316834	0.202479	-0.38106	-0.257164	-0.539188	-0.506511		8.64571e-92	0.919045	0.0019436	1.70234e-05	0.000495697	5.54252e-20	0.0208469	0.353616	0.0212809	8.66475e-06
	Silt	0.407697	0.210432	-0.354833	-0.180561	-0.230345	0.413552	0.108667	0.339761	0.240004	-0.900033		1.01806e-12	1.17901e-05	6.25627e-09	5.33229e-06	5.29852e-16	0.000120179	0.136551	9.62442e-06	0.00013255
	Clay	-0.241357	0.446309	0.262437	-0.241916	0.109164	-0.159322	0.283499	0.33758	0.498575	-0.00644738	-0.43001		0.000389017	2.4724e-05	0.00173642	0.970741	7.74082e-05	3.82277e-08	1.06539e-07	0.644178
	Leaf no.	-0.0295599	-0.0976612	0.0215678	0.421884	-0.0404342	0.0721389	-0.0993556	-0.0331755	-0.192815	-0.194686	0.272657	-0.222215		2.22082e-120	1.04256e-45	1.01953e-53	3.70687e-52	3.67681e-15	1.13896e-13	0.0800677
	Stem diam	0.113146	-0.22482	-0.0186079	0.255261	-0.0620325	0.197896	-0.0952022	-0.0544281	-0.275408	-0.267821	0.356377	-0.262811	0.942349		7.33863e-66	2.37257e-49	5.52736e-73	2.13156e-19	2.65348e-13	0.00135847
	DW	0.144559	-0.199584	-0.0289462	0.0458027	-0.17345	0.175364	-0.135285	-0.118043	-0.217156	-0.218282	0.2828	-0.196734	0.745163	0.832689		1.18954e-34	7.11439e-180	2.59997e-06	0.0487613	4.72715e-06
	DAS	0.0626804	0.123938	-0.165706	0.0231647	-0.0829247	0.0438096	-0.0311238	0.122308	0.100617	-0.534945	0.481932	0.0023268	0.785075	0.764304	0.674376		1.00807e-26	0.00207999	0.00844746	0.0685565
	Growth rate	0.154	-0.253	0.018	0.167	-0.177	0.328	-0.123	-0.148	-0.281	-0.15	0.248	-0.254	0.792	0.868	0.985	0.623		5.94974e-08	0.00456022	2.24746e-05
	Leaf P	0.260567	-0.426041	0.102356	0.168071	0.100573	0.155451	-0.134051	-0.150867	-0.461727	0.0587922	0.0942307	-0.338475	0.469444	0.52771	0.29165	0.193444	0.344		2.45658e-35	9.03514e-11
	Leaf N	0.0242048	-0.100012	-0.0860356	0.254072	0.168415	0.207363	-0.00553631	0.0871789	-0.189373	-0.145315	0.27529	-0.327813	0.44598	0.439912	0.124525	0.165908	0.184	0.694698		1.56853e-05
	Leaf P:N	0.346527	-0.533572	0.248222	-0.125575	-0.0747962	-0.121089	-0.177643	-0.362315	-0.455541	0.276642	-0.238912	-0.0292927	0.11069	0.201126	0.284305	0.115154	0.272	0.405818	-0.27708
	Upper:	P value (bold letters indicate P < 0.05)
	Lower:	Correlation coefficient (r)
	Red and blue colors indicate positive and negative correlations, respectively.

## Sheet: 4
	Supplementary table 4 Soil and plant factors used for principle component analysis and correlation analysis.
				Soil factor													Plant factor
	(Year)			pH	OM/ humus	Bray II-P	NO3-N	NH4-N	K	Mg	Ca	CEC	Sand	Silt	Clay		Leaf no.	Stem diam	Dry weight	Days after sowing	Leaf P	Leaf N	Leaf P:N
	Sample ID	Plot ID	Genotype		%	mg-P kg-1	mg kg-1	mg kg-1	mg kg-1	mg kg-1	mg kg-1	meq 100 g-1	%	%	%		No.	mm	g plant-1	day	mg g-1 DW	mg g-1 DW
	(2017)
	R1	IL	P1257AM	6.45	2.3	106	47	3.5	128	105.5	1607.5	10.1	11	81	8		7.1	17.855	6.31	42	3.35444	23.7333	0.141339
	R2	IL	P1257AM	6.6	2.2	119	59	2.5	134.5	105.5	1726	10.45	11	81	8		7.6	17.43	5.53	42	3.05046	22.9901	0.132685
	R3	IL	P1257AM	6.85	2.1	123.5	83	2	158	116.5	1750.5	10.25	13	80	7		7.5	20.105	7.865	42	2.04007	20.447	0.0997737
	R4	IL	P1257AM	6.5	2.05	109.5	111	2.5	147	107.5	1636	10.45	15	79	6		7.2	18.45	6.31	42	2.55336	25.3432	0.100751
	R5	IL	P1257AM	6.55	2.3	115.5	64	2	130	98.5	1703	10.5	16	78	6		7.95	17.76	6.485	42	3.65594	23.4725	0.155754
	R6	IL	P1257AM	6.8	2.2	119.5	66	2	141	108	1883.5	10.85	16	76	8		7.5	17.905	7.14	42	3.83493	22.3156	0.17185
	R7	IL	P1257AM	6.05	2.1	110	74.5	3	118.5	97.5	1632.5	11.05	18	77	5		8.05	20.84	9.16	42	3.75685	23.8749	0.157355
	R8	IL	P1257AM	7.1	2.05	107	41	2	124	102.5	1780.5	10.25	20	74	6		8.05	18.31	6.945	42	3.02893	21.5365	0.140642
	R9	IL	P1257AM	7	2.35	122	43	2.5	140.5	103.5	1745	10.15	16	76.5	7.5		8.3	20.97	8.505	42	3.02428	24.2819	0.124549
	R10	IL	P1257AM	6.3	2.25	107	80.5	2.5	135.5	104.5	1560	10.3	15	76	9		8.4	20.135	8.635	42	3.12732	26.0032	0.120267
	R11	IL	P1257AM	6.6	2.1	110	78	2.5	140.5	117	1860	11.35	19	76	5		8.05	18.74	7.815	42	4.51077	25.3736	0.177774
	R12	IL	P1257AM	7.25	2.05	120.5	43	2	139.5	115	1896.5	10.95	18.5	75.5	6		7.95	20.675	9.285	42	4.49177	22.0547	0.203664
	R13	IL	P1257AM	6.85	2.1	147.5	122	2.5	152.5	122	1884	11	14	80	6		7.15	14.755	5.6	42	4.11649	23.6782	0.173851
	R14	IL	P1257AM	7.05	2	137	84.5	2	150.5	115.5	1843.5	10.75	17	77	6		7.95	19.41	7.545	42	4.24979	23.3263	0.182189
	R15	IL	P1257AM	6.9	1.9	125	84	2.5	135.5	110	1750.5	10.2	19	76	5		8.05	19.96	8.855	42	4.12732	22.7259	0.181613
	R16	IN	5441SX	6.25	2.45	70.5	82	3	206.5	274.5	1790	13.55	32	55	13		10.25	25.235	13.335	54	6.71597	30.4233	0.220751
	R17	IN	5441SX	6.65	2.85	63.5	45.5	1.5	207	311	2059.5	14.15	33	54	13		10.75	27.945	21.82	54	5.73352	29.7639	0.192633
	R18	IN	5441SX	6.05	2.6	53.5	36	3.5	179	248	1728	13.3	32	58	10		10.5	28.855	20.615	54	7.76562	31.6853	0.245086
	R19	IN	5441SX	6	2.95	60.5	109.5	8	198	299	2025.5	15.9	27	54	19		9.75	24.8	14.865	54	6.0038	33.9192	0.177003
	R20	IN	5441SX	6.1	2.7	47.5	56.5	5	175.5	269.5	1842	14.05	29	52	19		10	28.165	17.28	54	5.68666	32.0023	0.177695
	R21	IN	5441SX	6.35	3.15	62	50	11	201.5	295	1995	14.7	30	55	15		10	27.765	19.775	54	7.07641	31.8685	0.22205
	R22	IN	5441SX	6.15	2.7	49.5	63	7.5	160.5	279	1903	14.35	30	54	16		9.75	24.87	16.43	54	6.81999	30.0079	0.227273
	R23	IN	5441SX	6.4	3.2	57	56	5	161	328.5	2192	15.85	32	52	16		9.25	26.47	16.945	54	6.66203	29.9516	0.222426
	R24	IN	5441SX	6.1	3.2	57.5	42	5.5	200.5	293.5	2021	15.4	32	51	17		10.25	27.15	17.46	54	5.75422	26.6856	0.21563
	R25	IN	5441SX	5.9	2.9	53	77	5.5	206	284.5	1955.5	15.7	32	52	16		9.5	24.79	16.73	54	7.44114	32.5993	0.228261
	R26	IN	5441SX	5.9	2.75	49.5	80.5	5	165	272	1822.5	14.6	33	52	15		8.75	22.475	10.585	54	5.51225	33.1783	0.16614
	R27	IN	5441SX	6.05	3.1	57.5	62	14.5	162.5	304.5	2026	15.55	32.5	52	15.5		10	26.62	18.835	54	6.94713	36.2082	0.191866
	R28	IA	R9734VT3Pro	7.3	3.6	20.5	16.5	6	101.5	331.5	2506.5	15.65	54	38	8		6.08333	12.14	1.99833	21	5.05801	43.0657	0.117449
	R29	IA	R9734VT3Pro	7.05	4.1	23.5	25	5.5	112	368	2534	16.65	54	38	8		6.33333	12.8783	2.18833	21	5.8414	39.2016	0.149009
	R30	IA	R9734VT3Pro	7.25	3.55	21.5	21	7.5	121.5	384.5	2590.5	16.6	52.5	37.5	10		6.5	12.5667	1.89333	21	5.61794	41.392	0.135725
	R31	IA	R9734VT3Pro	7.15	4	25.5	19.5	5.5	127	395.5	2752.5	17.45	51	40	9		6.25	12.05	1.97	21	- (no data)	-	-
	R32	IA	R9734VT3Pro	6.35	3.35	32.5	10.5	4.5	123	208.5	2365.5	15.5	49	37	14		6.41667	13.55	2.8	21	-	-	-
	R33	IA	R9734VT3Pro	6.2	3.8	58.5	20	14.5	143	229	2402	16.35	49	40	11		6.16667	13.2667	2.55833	21	5.68771	40.1523	0.141653
	R34	IA	R9734VT3Pro	6.15	3.6	52	22	17.5	182.5	234.5	2257	15.9	51	39	10		6.16667	14.3167	2.665	21	5.59782	40.7362	0.137416
	R35	IA	R9734VT3Pro	6.15	3.3	54	58.5	85.5	165.5	225.5	2227	15.55	52	38	10		6	10.9833	1.39833	21	5.44071	45.0127	0.12087
	R36	IA	R9734VT3Pro	6.55	3.45	40	14.5	4	159	261	2717.5	17.5	51	39	10		6.5	13.8333	2.78	21	5.20997	43.4242	0.119979
	R37	IA	R9734VT3Pro	6.3	3.5	62.5	49.5	15.5	192.5	282.5	2503	17.35	49	40	11		6.16667	13.6167	2.72167	21	5.98395	47.6911	0.125473
	R38	IA	R9734VT3Pro	6	3.9	60	31	18	178	290.5	2716	19.45	43	45	12		6.25	13.5167	2.53167	21	-	-	-
	R39	IA	R9734VT3Pro	6	3.55	55	22	9	179.5	253.5	2422.5	17.5	46	41	13		6.08333	13.4167	2.39167	21	5.45997	42.5775	0.128236
	R40	NE	P1257AM	6.5	3.65	38.5	21.5	5	460	251	2424.5	16.85	18	70	12		11	34.5	47.235	52	3.70245	29.3286	0.12624
	R41	NE	P1257AM	6.6	3.8	40.5	17	2.5	443.5	242.5	2378.5	15.8	21	69.5	9.5		11	33.45	57.555	52	5.80295	27.0614	0.214436
	R42	NE	P1257AM	6.8	3.3	57.5	12.5	2	417	244	2331.5	14.95	21	70	9		11.5	34.6	55.775	52	5.11898	26.167	0.195627
	R43	NE	P1257AM	6.55	2.95	22.5	24.5	2	430	230	2189	14.75	19	71	10		11	33.55	47.24	52	4.87438	31.103	0.156718
	R44	NE	P1257AM	6.5	3	27.5	13	2.5	403	234	2105	14.8	19	70	11		11	33.4	46.51	52	4.60527	30.6306	0.150349
	R45	NE	P1257AM	6.45	3.35	43.5	20.5	3	431.5	260	2511.5	17.45	18.5	69.5	12		11.25	39.1	60.38	52	4.47529	27.4798	0.162857
	R46	NE	P1257AM	6.5	3.3	35	23	2	398	242	2343	15.75	21	66	13		11	34.55	52.015	52	5.72695	29.2021	0.196115
	R47	NE	P1257AM	6.7	3.25	32.5	19.5	2	391.5	240.5	2306.5	15.15	23	68	9		11	35.8	43.745	52	4.94498	27.2089	0.181741
	R48	NE	P1257AM	6.2	3.05	23.5	14	2	420	224.5	2102	15.5	19	69.5	11.5		11	34.55	54.18	52	5.11566	28.4234	0.179981
	R49	NE	P1257AM	6.4	2.9	23.5	15.5	3	358.5	227.5	2071	14.45	18	68	14		11.5	36.3	62.405	52	5.14182	27.1573	0.189334
	R50	NE	P1257AM	6.6	3.9	46	23.5	2	453.5	257.5	2528	16.7	18	68	14		11	33.65	61.195	52	4.53135	31.0742	0.145824
	R51	NE	P1257AM	6.6	3.8	45.5	24	2.5	408.5	262.5	2507	16.95	20	69	11		11.25	34.55	56.48	52	5.88268	31.4075	0.187302
	R52	NE	P1257AM	6.2	3.2	36	10.5	2.5	360.5	231.5	2165	15.75	17	67	16		11.5	37.65	59.115	52	5.17712	30.8979	0.167555
	R53	NE	P1257AM	6.6	3.45	29	23.5	2.5	372	227	2131	14.5	19	69	12		11.75	38.1	64.125	52	4.59157	31.3451	0.146484
	R54	NE	P1257AM	6.8	3.15	30.5	18	2	426.5	229	2186.5	14.1	20	71	9		11.25	38.1	59.57	52	4.76765	30.2685	0.157512
	R55	TX	Ag3000GT	7.64	2.53	109.7	24.2	1	650.2	637	2371.8	19.07	31.6	49.6	18.8		5.675	14.3417	3.10333	27	-	-	-
	R56	TX	Ag3000GT	7.64	2.53	109.7	24.2	1	650.2	637	2371.8	19.07	31.6	49.6	18.8		5.91667	13.3	3.355	27	-	-	-
	R57	TX	Ag3000GT	7.64	2.53	109.7	24.2	1	650.2	637	2371.8	19.07	31.6	49.6	18.8		6	17.1917	4.26417	27	-	-	-
	R58	TX	Ag3000GT	7.64	2.53	109.7	24.2	1	650.2	637	2371.8	19.07	31.6	49.6	18.8		6	16.9833	5.45	27	-	-	-
	R59	TX	Ag3000GT	7.64	2.53	109.7	24.2	1	650.2	637	2371.8	19.07	31.6	49.6	18.8		6.16667	19.65	5.35333	27	-	-	-
	R60	TX	Ag3000GT	7.64	2.53	109.7	24.2	1	650.2	637	2371.8	19.07	31.6	49.6	18.8		5.83333	19.1	5.84667	27	-	-	-
	R61	TX	Ag3000GT	7.64	2.53	109.7	24.2	1	650.2	637	2371.8	19.07	31.6	49.6	18.8		5.83333	14.75	3.38333	27	-	-	-
	R62	TX	Ag3000GT	7.64	2.53	109.7	24.2	1	650.2	637	2371.8	19.07	31.6	49.6	18.8		5.25	12.4958	1.99667	27	-	-	-
	R63	TX	Ag3000GT	7.64	2.53	109.7	24.2	1	650.2	637	2371.8	19.07	31.6	49.6	18.8		5.41667	12.15	2.525	27	-	-	-
	R64	TX	Ag3000GT	7.64	2.53	109.7	24.2	1	650.2	637	2371.8	19.07	31.6	49.6	18.8		5.66667	15.3	3.11833	27	-	-	-
	R65	TX	Ag3000GT	7.64	2.53	109.7	24.2	1	650.2	637	2371.8	19.07	31.6	49.6	18.8		5.91667	17.5	6.38	27	-	-	-
	R66	TX	Ag3000GT	7.64	2.53	109.7	24.2	1	650.2	637	2371.8	19.07	31.6	49.6	18.8		6.16667	18.5	6.19833	27	-	-	-
	(2018)
	R_18KASc1	KASc	P9400	6.6	3.02094	55.9922	35.6144	89.0575	100.863	63.0292	1977.59	10.0439	67.51	11.47	21		6.1	15.3	2.09	25	6.2209	30.7426	0.202354
	R_18KASc2	KASc	P9400	6.6	3.02094	55.9922	35.6144	89.0575	100.863	63.0292	1977.59	10.0439	67.51	11.47	21		5.5	9.3	1.17	25	3.85726	29.7997	0.12944
	R_18KASc3	KASc	P9400	6.6	3.02094	55.9922	35.6144	89.0575	100.863	63.0292	1977.59	10.0439	67.51	11.47	21		6	12.8	2.14	25	3.98318	27.9409	0.142557
	R_18KASc4	KASc	P9400	6.6	3.02094	55.9922	35.6144	89.0575	100.863	63.0292	1977.59	10.0439	67.51	11.47	21		6.5	16.2	2.66	25	6.40675	30.2863	0.21154
	R_18KASc7	KASc	P9400	6.6	3.02094	55.9922	35.6144	89.0575	100.863	63.0292	1977.59	10.0439	67.51	11.47	21		7	15.9	3.42	28	8.03713	32.3907	0.248131
	R_18KASc8	KASc	P9400	6.6	3.02094	55.9922	35.6144	89.0575	100.863	63.0292	1977.59	10.0439	67.51	11.47	21		7.1	14.7	3.05	28	7.294	30.3153	0.240604
	R_18KASc9	KASc	P9400	6.6	3.02094	55.9922	35.6144	89.0575	100.863	63.0292	1977.59	10.0439	67.51	11.47	21		7.3	16.8	4.41	28	6.23746	32.1434	0.194051
	R_18KASc16	KASc	P9400	6.6	3.02094	55.9922	35.6144	89.0575	100.863	63.0292	1977.59	10.0439	67.51	11.47	21		6.3	10.8	1.41	28	3.94036	29.7939	0.132254
	R_18KASc19	KASc	P9400	6.6	3.02094	55.9922	35.6144	89.0575	100.863	63.0292	1977.59	10.0439	67.51	11.47	21		8.5	19.7	7.84	36	5.90182	25.2365	0.23386
	R_18KASc20	KASc	P9400	6.6	3.02094	55.9922	35.6144	89.0575	100.863	63.0292	1977.59	10.0439	67.51	11.47	21		9.5	22.1	12.42	36	8.76666	23.6325	0.370958
	R_18KASc21	KASc	P9400	6.6	3.02094	55.9922	35.6144	89.0575	100.863	63.0292	1977.59	10.0439	67.51	11.47	21		9.5	22.1	15.08	36	5.04094	26.0245	0.1937
	R_18KASc22	KASc	P9400	6.6	3.02094	55.9922	35.6144	89.0575	100.863	63.0292	1977.59	10.0439	67.51	11.47	21		10	24.5	17.72	36	5.70983	23.8472	0.239434
	R_18KASe1	KASe	P1543	5.71	1.81055	274.813	51.1103	2.96328	129.088	123.315	1089.33	9.64316	51.39	23.62	24.97		6.1	13	2.23	28	5.31937	28.7248	0.185184
	R_18KASe2	KASe	P1543	5.71	1.81055	274.813	51.1103	2.96328	129.088	123.315	1089.33	9.64316	51.39	23.62	24.97		6.5	15.5	2.84	28	7.408	33.2894	0.222533
	R_18KASe3	KASe	P1543	5.71	1.81055	274.813	51.1103	2.96328	129.088	123.315	1089.33	9.64316	51.39	23.62	24.97		5.3	10.6	1.35	28	4.35593	31.9487	0.136341
	R_18KASe8	KASe	P1543	5.71	1.81055	274.813	51.1103	2.96328	129.088	123.315	1089.33	9.64316	51.39	23.62	24.97		5.5	9.9	1.25	28	3.95753	27.0692	0.146201
	R_18KASe9	KASe	P1543	5.71	1.81055	274.813	51.1103	2.96328	129.088	123.315	1089.33	9.64316	51.39	23.62	24.97		8	25.2	7.6	28	6.21912	29.4098	0.211464
	R_18KASe10	KASe	P1543	5.71	1.81055	274.813	51.1103	2.96328	129.088	123.315	1089.33	9.64316	51.39	23.62	24.97		7.8	19.6	5.59	36	2.94439	26.7779	0.109956
	R_18KASe11	KASe	P1543	5.71	1.81055	274.813	51.1103	2.96328	129.088	123.315	1089.33	9.64316	51.39	23.62	24.97		8.5	27	12.48	36	8.68909	28.6407	0.303383
	R_18KASe12	KASe	P1543	5.71	1.81055	274.813	51.1103	2.96328	129.088	123.315	1089.33	9.64316	51.39	23.62	24.97		9.2	28.1	24.28	42	8.40278	28.6846	0.292937
	R_18KASe13	KASe	P1543	5.71	1.81055	274.813	51.1103	2.96328	129.088	123.315	1089.33	9.64316	51.39	23.62	24.97		10	30.9	27.15	42	8.10758	30.5148	0.265693
	R_18KASe14	KASe	P1543	5.71	1.81055	274.813	51.1103	2.96328	129.088	123.315	1089.33	9.64316	51.39	23.62	24.97		10	30.7	29.99	42	7.78629	30.2705	0.257223
	R_18KASe17	KASe	P1543	5.71	1.81055	274.813	51.1103	2.96328	129.088	123.315	1089.33	9.64316	51.39	23.62	24.97		2.8	4.86667	0.54	13	5.39881	34.9262	0.154578
	R_18KASe18	KASe	P1543	5.71	1.81055	274.813	51.1103	2.96328	129.088	123.315	1089.33	9.64316	51.39	23.62	24.97		3	5.66667	0.71	13	5.39	33.6895	0.15999
	R_18KASf1	KASf	P2088	5.23	2.1091	79.0003	22.5859	95.9036	100.448	266.105	1224.91	11.9782	46.63	24.1	29.25		6.4	12.6	2.14	37	2.76557	22.387	0.123535
	R_18KASf2	KASf	P2088	5.23	2.1091	79.0003	22.5859	95.9036	100.448	266.105	1224.91	11.9782	46.63	24.1	29.25		7	15.8	3.06	37	1.77635	25.3208	0.0701537
	R_18KASf3	KASf	P2088	5.23	2.1091	79.0003	22.5859	95.9036	100.448	266.105	1224.91	11.9782	46.63	24.1	29.25		7	15.1	3.33	37	1.96748	24.5966	0.0799902
	R_18KASf7	KASf	P2088	5.23	2.1091	79.0003	22.5859	95.9036	100.448	266.105	1224.91	11.9782	46.63	24.1	29.25		7.5	16.5	3.49	37	2.34525	22.1993	0.105645
	R_18KASf9	KASf	P2088	5.23	2.1091	79.0003	22.5859	95.9036	100.448	266.105	1224.91	11.9782	46.63	24.1	29.25		7.5	18.5	4.83	37	3.77022	28.2247	0.133579
	R_18KASf10	KASf	P2088	5.23	2.1091	79.0003	22.5859	95.9036	100.448	266.105	1224.91	11.9782	46.63	24.1	29.25		7.5	18.8	5.17	37	3.40301	24.5555	0.138585
	R_18KASf11	KASf	P2088	5.23	2.1091	79.0003	22.5859	95.9036	100.448	266.105	1224.91	11.9782	46.63	24.1	29.25		7.5	16.7	4.51	37	2.968	25.3686	0.116995
	R_18KASf12	KASf	P2088	5.23	2.1091	79.0003	22.5859	95.9036	100.448	266.105	1224.91	11.9782	46.63	24.1	29.25		7.6	19.6	6.05	37	4.05455	28.2943	0.143299
	R_18KASf15	KASf	P2088	5.23	2.1091	79.0003	22.5859	95.9036	100.448	266.105	1224.91	11.9782	46.63	24.1	29.25		7.1	14.8	3.44	39	2.34457	21.233	0.110421
	R_18KASf16	KASf	P2088	5.23	2.1091	79.0003	22.5859	95.9036	100.448	266.105	1224.91	11.9782	46.63	24.1	29.25		8	22.3	6.83	37	4.86881	30.5652	0.159293
	R_18KASf17	KASf	P2088	5.23	2.1091	79.0003	22.5859	95.9036	100.448	266.105	1224.91	11.9782	46.63	24.1	29.25		7.5	19.5	6.86	37	3.2886	27.0214	0.121704
	R_18KASf20	KASf	P2088	5.23	2.1091	79.0003	22.5859	95.9036	100.448	266.105	1224.91	11.9782	46.63	24.1	29.25		8.7	23.9	12	39	3.16957	25.8472	0.122627
	R_18KASf21	KASf	P2088	5.23	2.1091	79.0003	22.5859	95.9036	100.448	266.105	1224.91	11.9782	46.63	24.1	29.25		5	6.4	0.84	37	2.37725	11.0486	0.215163
	R_18MKB1	MKB	P1543	6.64	5.61527	172.59	76.7306	4.00897	398.471	644.832	3879	30.4898	39.33	30.95	29.7		6.3	11.7	2.17	31	2.88716	18.4713	0.156305
	R_18MKB2	MKB	P1543	6.64	5.61527	172.59	76.7306	4.00897	398.471	644.832	3879	30.4898	39.33	30.95	29.7		6.5	12.5	2.28	31	3.35128	24.2136	0.138405
	R_18MKB3	MKB	P1543	6.64	5.61527	172.59	76.7306	4.00897	398.471	644.832	3879	30.4898	39.33	30.95	29.7		7.3	17.5	5.14	31	3.09423	23.1437	0.133696
	R_18MKB4	MKB	P1543	6.64	5.61527	172.59	76.7306	4.00897	398.471	644.832	3879	30.4898	39.33	30.95	29.7		8.1	18.7	5.6	31	2.80581	23.1133	0.121394
	R_18MKB8	MKB	P1543	6.64	5.61527	172.59	76.7306	4.00897	398.471	644.832	3879	30.4898	39.33	30.95	29.7		7.5	19	7.06	31	3.08868	21.3883	0.14441
	R_18MKB9	MKB	P1543	6.64	5.61527	172.59	76.7306	4.00897	398.471	644.832	3879	30.4898	39.33	30.95	29.7		7.7	17.9	6.31	31	3.39589	19.7014	0.172368
	R_18MKB10	MKB	P1543	6.64	5.61527	172.59	76.7306	4.00897	398.471	644.832	3879	30.4898	39.33	30.95	29.7		6.5	14.1	3.09	31	2.8747	20.5479	0.139903
	R_18MKB11	MKB	P1543	6.64	5.61527	172.59	76.7306	4.00897	398.471	644.832	3879	30.4898	39.33	30.95	29.7		9.1	27.3	18.6	44	5.19808	25.5928	0.203107
	R_18MKB12	MKB	P1543	6.64	5.61527	172.59	76.7306	4.00897	398.471	644.832	3879	30.4898	39.33	30.95	29.7		12	31.6	34.97	44	4.51181	25.3751	0.177804
	R_18MKB13	MKB	P1543	6.64	5.61527	172.59	76.7306	4.00897	398.471	644.832	3879	30.4898	39.33	30.95	29.7		11.1	32.3	23.86	44	8.33302	32.0446	0.260045
	R_18MKB14	MKB	P1543	6.64	5.61527	172.59	76.7306	4.00897	398.471	644.832	3879	30.4898	39.33	30.95	29.7		8.5	19.7	7.78	44	3.07854	27.8594	0.110503
	R_18MKB18	MKB	P1543	6.64	5.61527	172.59	76.7306	4.00897	398.471	644.832	3879	30.4898	39.33	30.95	29.7		11.5	28.6	25.5	44	6.43017	28.3508	0.226807
	R_18MKB19	MKB	P1543	6.64	5.61527	172.59	76.7306	4.00897	398.471	644.832	3879	30.4898	39.33	30.95	29.7		10.2	25.1	19.19	44	3.61403	21.3637	0.169167
	R_18MKB20	MKB	P1543	6.64	5.61527	172.59	76.7306	4.00897	398.471	644.832	3879	30.4898	39.33	30.95	29.7		11	27.2	18	44	6.56959	27.7368	0.236854
	R_18HRO1	HROp	SH4812	4.37	0.675366	102.685	193.411	3.86597	76.7887	158.11	602.927	4.82148	76.3	7.28	16.4		11.2	28.2	24.5	34	3.31266	28.3504	0.116847
	R_18HRO2	HROp	SH4812	4.37	0.675366	102.685	193.411	3.86597	76.7887	158.11	602.927	4.82148	76.3	7.28	16.4		9	19.2	13.1	34	3.33187	25.0275	0.133128
	R_18HRO3	HROp	SH4812	4.37	0.675366	102.685	193.411	3.86597	76.7887	158.11	602.927	4.82148	76.3	7.28	16.4		10.2	22.1	14.7	34	4.3972	26.885	0.163556
	R_18HRO4	HROp	SH4812	4.37	0.675366	102.685	193.411	3.86597	76.7887	158.11	602.927	4.82148	76.3	7.28	16.4		11	27.2	19	34	5.63464	35.3342	0.159467
	R_18HRO5	HROp	SH4812	4.37	0.675366	102.685	193.411	3.86597	76.7887	158.11	602.927	4.82148	76.3	7.28	16.4		8	21.2	12.9	34	4.37167	31.4396	0.13905
	R_18HRO6	HROp	SH4812	4.37	0.675366	102.685	193.411	3.86597	76.7887	158.11	602.927	4.82148	76.3	7.28	16.4		10.1	21.2	14.8	34	4.35147	30.0998	0.144568
	R_18HRO7	HROp	SH4812	4.37	0.675366	102.685	193.411	3.86597	76.7887	158.11	602.927	4.82148	76.3	7.28	16.4		10.2	24.8	19.1	34	3.97641	26.8719	0.147976
	R_18HRO8	HROp	SH4812	4.37	0.675366	102.685	193.411	3.86597	76.7887	158.11	602.927	4.82148	76.3	7.28	16.4		11	23.9	18.5	34	4.17268	30.1503	0.138396
	R_18HRO9	HROc	SH4812	4.25	0.960254	176.638	212.065	4.97223	82.1846	194.969	706.443	4.58536	71.55	9.26	19.17		9.5	19.4	9.2	34	3.63684	23.4717	0.154946
	R_18HRO10	HROc	SH4812	4.25	0.960254	176.638	212.065	4.97223	82.1846	194.969	706.443	4.58536	71.55	9.26	19.17		10.1	22.6	16.2	34	4.1432	24.3437	0.170196
	R_18HRO11	HROc	SH4812	4.25	0.960254	176.638	212.065	4.97223	82.1846	194.969	706.443	4.58536	71.55	9.26	19.17		11	23.6	17.3	34	3.77483	20.1518	0.18732
	R_18HRO12	HROc	SH4812	4.25	0.960254	176.638	212.065	4.97223	82.1846	194.969	706.443	4.58536	71.55	9.26	19.17		10.3	24.5	18.2	34	4.7638	28.4275	0.167577
	R_18HRO13	HROc	SH4812	4.25	0.960254	176.638	212.065	4.97223	82.1846	194.969	706.443	4.58536	71.55	9.26	19.17		9.5	22	16.1	34	4.23711	25.7533	0.164527
	R_18HRO14	HROc	SH4812	4.25	0.960254	176.638	212.065	4.97223	82.1846	194.969	706.443	4.58536	71.55	9.26	19.17		10.2	21.7	15.1	34	3.72578	21.5396	0.172974
	R_18HRO15	HROc	SH4812	4.25	0.960254	176.638	212.065	4.97223	82.1846	194.969	706.443	4.58536	71.55	9.26	19.17		9	21.1	14.5	34	4.15789	27.7988	0.149571
	R_18HRO16	HROc	SH4812	4.25	0.960254	176.638	212.065	4.97223	82.1846	194.969	706.443	4.58536	71.55	9.26	19.17		10	25.1	20.4	34	4.19417	27.4562	0.152758
	R_18HRO17	HROm	SH4812	5.68	6.01492	494.489	191.493	4.40079	134.484	413.265	1964.57	14.703	62.93	12.58	24.48		12	26.8	21.3	34	3.93427	24.4402	0.160975
	R_18HRO18	HROm	SH4812	5.68	6.01492	494.489	191.493	4.40079	134.484	413.265	1964.57	14.703	62.93	12.58	24.48		10.5	24.8	17.6	34	4.30606	24.1699	0.178158
	R_18HRO19	HROm	SH4812	5.68	6.01492	494.489	191.493	4.40079	134.484	413.265	1964.57	14.703	62.93	12.58	24.48		10.5	27.1	19.8	34	4.43953	31.2711	0.141969
	R_18HRO20	HROm	SH4812	5.68	6.01492	494.489	191.493	4.40079	134.484	413.265	1964.57	14.703	62.93	12.58	24.48		11	23.3	14.2	34	4.58405	30.9034	0.148335
	R_18HRO21	HROm	SH4812	5.68	6.01492	494.489	191.493	4.40079	134.484	413.265	1964.57	14.703	62.93	12.58	24.48		10.1	21.1	10.9	34	4.28305	26.2527	0.163147
	R_18HRO22	HROm	SH4812	5.68	6.01492	494.489	191.493	4.40079	134.484	413.265	1964.57	14.703	62.93	12.58	24.48		9.2	18.7	7.7	34	5.58448	36.0897	0.154739
	R_18HRO23	HROm	SH4812	5.68	6.01492	494.489	191.493	4.40079	134.484	413.265	1964.57	14.703	62.93	12.58	24.48		10	22.7	16	34	3.91696	23.3459	0.16778
	R_18HRO24	HROm	SH4812	5.68	6.01492	494.489	191.493	4.40079	134.484	413.265	1964.57	14.703	62.93	12.58	24.48		12	27.8	21.7	34	4.41887	26.5683	0.166321
	R_18NGY1	NGYm	Canbera 90EX	6.27	3.87307	332.825	24.6569	9.9763	291.382	446.532	1821.72	20.3888	45.86	20.9	33.21		4.2	6.1	0.46	28	3.9038	16.3034	0.239447
	R_18NGY2	NGYm	Canbera 90EX	6.27	3.87307	332.825	24.6569	9.9763	291.382	446.532	1821.72	20.3888	45.86	20.9	33.21		4.2	5.3	0.44	28	2.50336	16.9551	0.147646
	R_18NGY3	NGYm	Canbera 90EX	6.27	3.87307	332.825	24.6569	9.9763	291.382	446.532	1821.72	20.3888	45.86	20.9	33.21		4.2	5.4	0.4	28	3.94687	17.4463	0.22623
	R_18NGY4	NGYm	Canbera 90EX	6.27	3.87307	332.825	24.6569	9.9763	291.382	446.532	1821.72	20.3888	45.86	20.9	33.21		4.5	7.3	0.62	28	5.42596	29.6395	0.183065
	R_18NGY5	NGYm	Canbera 90EX	6.27	3.87307	332.825	24.6569	9.9763	291.382	446.532	1821.72	20.3888	45.86	20.9	33.21		4.8	5.8	0.44	28	5.65879	18.8073	0.300883
	R_18NGY6	NGYm	Canbera 90EX	6.27	3.87307	332.825	24.6569	9.9763	291.382	446.532	1821.72	20.3888	45.86	20.9	33.21		5	5.7	0.44	28	4.78915	24.9178	0.192198
	R_18NGY7	NGYm	Canbera 90EX	6.27	3.87307	332.825	24.6569	9.9763	291.382	446.532	1821.72	20.3888	45.86	20.9	33.21		4.8	6.7	0.63	28	4.87164	20.4367	0.238377
	R_18NGY8	NGYm	Canbera 90EX	6.27	3.87307	332.825	24.6569	9.9763	291.382	446.532	1821.72	20.3888	45.86	20.9	33.21		5.1	5.7	0.5	28	4.85422	28.4892	0.170388
	R_18NGY9	NGYs	P2088	6.8	1.0237	195.708	12.8164	2.00942	65.5817	153.846	754.723	10.7416	47.86	22.09	30.02		5	10.5	1.28	28	6.03559	30.571	0.197429
	R_18NGY10	NGYs	P2088	6.8	1.0237	195.708	12.8164	2.00942	65.5817	153.846	754.723	10.7416	47.86	22.09	30.02		5.8	15	2.89	28	4.26579	21.4052	0.199288
	R_18NGY11	NGYs	P2088	6.8	1.0237	195.708	12.8164	2.00942	65.5817	153.846	754.723	10.7416	47.86	22.09	30.02		6.3	17.2	3.34	28	5.30707	26.6444	0.199181
	R_18NGY12	NGYs	P2088	6.8	1.0237	195.708	12.8164	2.00942	65.5817	153.846	754.723	10.7416	47.86	22.09	30.02		6.5	17	3.51	28	4.92572	30.6732	0.160587
	R_18NGY13	NGYs	P2088	6.8	1.0237	195.708	12.8164	2.00942	65.5817	153.846	754.723	10.7416	47.86	22.09	30.02		6.8	17.9	5.04	28	4.59973	30.3244	0.151684
	R_18NGY14	NGYs	P2088	6.8	1.0237	195.708	12.8164	2.00942	65.5817	153.846	754.723	10.7416	47.86	22.09	30.02		6.4	11.7	1.35	28	5.40113	29.5752	0.182624
	R_18NGY15	NGYs	P2088	6.8	1.0237	195.708	12.8164	2.00942	65.5817	153.846	754.723	10.7416	47.86	22.09	30.02		7	17.9	4.49	28	7.36692	32.747	0.224965
	R_18NGY16	NGYs	P2088	6.8	1.0237	195.708	12.8164	2.00942	65.5817	153.846	754.723	10.7416	47.86	22.09	30.02		7	18.3	4.22	28	4.44823	29.3863	0.151371
	R_18NGY17	NGYs	P2088	6.8	1.0237	195.708	12.8164	2.00942	65.5817	153.846	754.723	10.7416	47.86	22.09	30.02		8.5	23.2	26.06	53	3.692	8.47775	0.435492
	R_18NGY18	NGYs	P2088	6.8	1.0237	195.708	12.8164	2.00942	65.5817	153.846	754.723	10.7416	47.86	22.09	30.02		8.5	24.6	27.91	53	3.63176	8.93113	0.40664
	R_18NGY19	NGYs	P2088	6.8	1.0237	195.708	12.8164	2.00942	65.5817	153.846	754.723	10.7416	47.86	22.09	30.02		8.5	24.3	25.7	53	3.80582	7.84242	0.485287
	R_18NGY20	NGYs	P2088	6.8	1.0237	195.708	12.8164	2.00942	65.5817	153.846	754.723	10.7416	47.86	22.09	30.02		9	26.4	27.94	53	2.9034	8.26356	0.35135
	R_18NGY21	NGYs	P2088	6.8	1.0237	195.708	12.8164	2.00942	65.5817	153.846	754.723	10.7416	47.86	22.09	30.02		8.5	21.2	18.51	53	3.93609	7.72569	0.50948
	R_18NGY22	NGYs	P2088	6.8	1.0237	195.708	12.8164	2.00942	65.5817	153.846	754.723	10.7416	47.86	22.09	30.02		9.5	23.5	26.02	53	4.50368	8.16062	0.55188
	R_18NGY23	NGYs	P2088	6.8	1.0237	195.708	12.8164	2.00942	65.5817	153.846	754.723	10.7416	47.86	22.09	30.02		10.8	29.7	69.25	53	3.65378	11.8415	0.308558
	R_18NGY24	NGYs	P2088	6.8	1.0237	195.708	12.8164	2.00942	65.5817	153.846	754.723	10.7416	47.86	22.09	30.02		9	24.4	36.23	53	2.77837	9.37713	0.296293
	R_18NGY25	NGYs	P2088	6.8	1.0237	195.708	12.8164	2.00942	65.5817	153.846	754.723	10.7416	47.86	22.09	30.02		9.7	27.1	50.44	53	3.40048	9.21277	0.369105
	R_18NGY26	NGYs	P2088	6.8	1.0237	195.708	12.8164	2.00942	65.5817	153.846	754.723	10.7416	47.86	22.09	30.02		10	30.6	45.7	53	2.50404	8.99388	0.278416
	R_18NGY27	NGYs	P2088	6.8	1.0237	195.708	12.8164	2.00942	65.5817	153.846	754.723	10.7416	47.86	22.09	30.02		10.8	30.2	70.3	53	3.52072	12.9749	0.271348
	R_18NGY28	NGYs	P2088	6.8	1.0237	195.708	12.8164	2.00942	65.5817	153.846	754.723	10.7416	47.86	22.09	30.02		9.8	27.9	39.46	53	2.75721	9.1758	0.300487
	R_18NGY29	NGYs	P2088	6.8	1.0237	195.708	12.8164	2.00942	65.5817	153.846	754.723	10.7416	47.86	22.09	30.02		10.5	32.9	84.78	53	2.23586	13.1949	0.169449
	R_18NGY30	NGYs	P2088	6.8	1.0237	195.708	12.8164	2.00942	65.5817	153.846	754.723	10.7416	47.86	22.09	30.02		10	27.6	50.14	53	3.4478	10.7227	0.321541
	R_18TROb1	TROb	P9400	5.72	2.86585	247.252	23.7526	8.52221	99.2027	93.3848	1598.74	15.6944	63.65	10.16	26.17		4.2	8.3	0.67	20	2.8615	12.0601	0.237269
	R_18TROb2	TROb	P9400	5.72	2.86585	247.252	23.7526	8.52221	99.2027	93.3848	1598.74	15.6944	63.65	10.16	26.17		4	5.3	0.38	20	1.50647	7.55334	0.199445
	R_18TROb3	TROb	P9400	5.72	2.86585	247.252	23.7526	8.52221	99.2027	93.3848	1598.74	15.6944	63.65	10.16	26.17		4	5.4	0.37	20	2.42023	8.43766	0.286837
	R_18TROb4	TROb	P9400	5.72	2.86585	247.252	23.7526	8.52221	99.2027	93.3848	1598.74	15.6944	63.65	10.16	26.17		4.1	4.2	0.29	20	3.61652	13.0077	0.27803
	R_18TROb5	TROb	P9400	5.72	2.86585	247.252	23.7526	8.52221	99.2027	93.3848	1598.74	15.6944	63.65	10.16	26.17		4	5.4	0.46	20	2.47392	9.16248	0.270005
	R_18TROb6	TROb	P9400	5.72	2.86585	247.252	23.7526	8.52221	99.2027	93.3848	1598.74	15.6944	63.65	10.16	26.17		4	6.1	0.48	20	3.23187	11.976	0.269864
	R_18TROb7	TROb	P9400	5.72	2.86585	247.252	23.7526	8.52221	99.2027	93.3848	1598.74	15.6944	63.65	10.16	26.17		3.1	4.5	0.3	20	1.73756	8.04367	0.216015
	R_18TROb8	TROb	P9400	5.72	2.86585	247.252	23.7526	8.52221	99.2027	93.3848	1598.74	15.6944	63.65	10.16	26.17		3.2	3.5	0.23	20	1.73765	9.32877	0.186268
	R_18TROb9	TROb	P9400	5.72	2.86585	247.252	23.7526	8.52221	99.2027	93.3848	1598.74	15.6944	63.65	10.16	26.17		4	5.2	0.37	20	2.91904	12.508	0.233374
	R_18TROb10	TROb	P9400	5.72	2.86585	247.252	23.7526	8.52221	99.2027	93.3848	1598.74	15.6944	63.65	10.16	26.17		4.1	5.8	0.46	20	2.4606	10.7001	0.22996
	R_18TROb11	TROb	P9400	5.72	2.86585	247.252	23.7526	8.52221	99.2027	93.3848	1598.74	15.6944	63.65	10.16	26.17		3.3	5.4	0.32	20	1.58965	7.3413	0.216536
	R_18TROb12	TROb	P9400	5.72	2.86585	247.252	23.7526	8.52221	99.2027	93.3848	1598.74	15.6944	63.65	10.16	26.17		3.2	3.9	0.24	20	2.14498	6.43024	0.333578
	R_18TROb13	TROb	P9400	5.72	2.86585	247.252	23.7526	8.52221	99.2027	93.3848	1598.74	15.6944	63.65	10.16	26.17		3.6	4.6	0.33	20	3.0677	19.0568	0.160977
	R_18TROb14	TROb	P9400	5.72	2.86585	247.252	23.7526	8.52221	99.2027	93.3848	1598.74	15.6944	63.65	10.16	26.17		3.5	4.5	0.27	20	1.83435	10.6115	0.172864
	R_18TROb15	TROb	P9400	5.72	2.86585	247.252	23.7526	8.52221	99.2027	93.3848	1598.74	15.6944	63.65	10.16	26.17		3.6	4.7	0.32	20	2.16959	10.8385	0.200175
	R_18TROf1	TROf	P9400	5.93	0.931539	56.0284	15.0702	4.59234	158.143	468.186	1162.7	12.28	75.63	5.7	18.64		3.5	4.7	0.31	21	1.95711	12.8551	0.152244
	R_18TROf2	TROf	P9400	5.93	0.931539	56.0284	15.0702	4.59234	158.143	468.186	1162.7	12.28	75.63	5.7	18.64		3.5	4.6	0.29	21	2.38674	15.4946	0.154036
	R_18TROf3	TROf	P9400	5.93	0.931539	56.0284	15.0702	4.59234	158.143	468.186	1162.7	12.28	75.63	5.7	18.64		3.5	5.5	0.36	21	2.14996	8.1549	0.26364
	R_18TROf4	TROf	P9400	5.93	0.931539	56.0284	15.0702	4.59234	158.143	468.186	1162.7	12.28	75.63	5.7	18.64		3.6	5.7	0.38	21	1.77918	10.5426	0.168762
	R_18TROf5	TROf	P9400	5.93	0.931539	56.0284	15.0702	4.59234	158.143	468.186	1162.7	12.28	75.63	5.7	18.64		3.5	4.8	0.34	21	2.52067	10.812	0.233138
	R_18TROf6	TROf	P9400	5.93	0.931539	56.0284	15.0702	4.59234	158.143	468.186	1162.7	12.28	75.63	5.7	18.64		3.3	5.3	0.35	21	2.43769	10.2617	0.237552
	R_18TROf7	TROf	P9400	5.93	0.931539	56.0284	15.0702	4.59234	158.143	468.186	1162.7	12.28	75.63	5.7	18.64		4.1	5.9	0.51	21	1.72891	8.78153	0.19688
	R_18TROf8	TROf	P9400	5.93	0.931539	56.0284	15.0702	4.59234	158.143	468.186	1162.7	12.28	75.63	5.7	18.64		3.8	4.3	0.35	21	1.83102	8.46621	0.216274
	R_18TROf9	TROf	P9400	5.93	0.931539	56.0284	15.0702	4.59234	158.143	468.186	1162.7	12.28	75.63	5.7	18.64		4	5.1	0.32	21	2.70253	10.7494	0.251412
	R_18TROf10	TROf	P9400	5.93	0.931539	56.0284	15.0702	4.59234	158.143	468.186	1162.7	12.28	75.63	5.7	18.64		4	5.5	0.47	21	1.57222	13.0784	0.120215
	R_18TROf11	TROf	P9400	5.93	0.931539	56.0284	15.0702	4.59234	158.143	468.186	1162.7	12.28	75.63	5.7	18.64		4.1	6.6	0.64	21	2.72478	10.7641	0.253135
	R_18TROf12	TROf	P9400	5.93	0.931539	56.0284	15.0702	4.59234	158.143	468.186	1162.7	12.28	75.63	5.7	18.64		4	4.5	0.35	21	1.3596	10.8299	0.125542
	R_18TROf13	TROf	P9400	5.93	0.931539	56.0284	15.0702	4.59234	158.143	468.186	1162.7	12.28	75.63	5.7	18.64		3.2	4	0.33	21	2.64114	11.3706	0.232278
	R_18TROf14	TROf	P9400	5.93	0.931539	56.0284	15.0702	4.59234	158.143	468.186	1162.7	12.28	75.63	5.7	18.64		3	4.7	0.29	21	1.59149	9.75194	0.163198
	R_18TROf15	TROf	P9400	5.93	0.931539	56.0284	15.0702	4.59234	158.143	468.186	1162.7	12.28	75.63	5.7	18.64		4.4	5	0.46	21	2.60883	13.5898	0.19197
	R_18SPR1	SPR / +NPK	P2023	5.48	9.27533	269.818	13.9719	8.57175	142.37	152.909	3460.82	33.5809	30.48	32.11	37.39		5	7.3	0.38	28	1.15807	13.6434	0.0848808
	R_18SPR2	SPR / +NPK	P2023	5.48	9.27533	269.818	13.9719	8.57175	142.37	152.909	3460.82	33.5809	30.48	32.11	37.39		4.2	5.7	0.24	28	0.96909	8.19139	0.118306
	R_18SPR3	SPR / +NPK	P2023	5.48	9.27533	269.818	13.9719	8.57175	142.37	152.909	3460.82	33.5809	30.48	32.11	37.39		4.1	7	0.31	28	0.846372	9.84769	0.0859462
	R_18SPR5	SPR / +NPK	P2023	5.48	9.27533	269.818	13.9719	8.57175	142.37	152.909	3460.82	33.5809	30.48	32.11	37.39		4.2	7.5	0.35	28	1.85121	20.658	0.0896121
	R_18SPR6	SPR / +NPK	P2023	5.48	9.27533	269.818	13.9719	8.57175	142.37	152.909	3460.82	33.5809	30.48	32.11	37.39		9	21	9.9	50	3.41229	27.4521	0.1243
	R_18SPR7	SPR / +NPK	P2023	5.48	9.27533	269.818	13.9719	8.57175	142.37	152.909	3460.82	33.5809	30.48	32.11	37.39		9.5	27.6	19.1	50	3.09745	29.9861	0.103296
	R_18SPR8	SPR / +NPK	P2023	5.48	9.27533	269.818	13.9719	8.57175	142.37	152.909	3460.82	33.5809	30.48	32.11	37.39		10	26.6	17.7	50	3.08579	25.0985	0.122947
	R_18SPR10	SPR / +NPK	P2023	5.48	9.27533	269.818	13.9719	8.57175	142.37	152.909	3460.82	33.5809	30.48	32.11	37.39		8.5	22.3	11.4	50	2.32339	24.9921	0.0929652
	R_18SPR11	SPR / -NPK	P2023	6.49	7.83563	7.43696	12.1758	5.48581	67.242	492.511	4590.01	33.1195	34.8	29.05	36.13		3.1	3.7	0.17	28	2.54361	15.9499	0.159475
	R_18SPR13	SPR / -NPK	P2023	6.49	7.83563	7.43696	12.1758	5.48581	67.242	492.511	4590.01	33.1195	34.8	29.05	36.13		4.2	7.8	0.39	28	1.33909	8.29593	0.161415
	R_18SPR14	SPR / -NPK	P2023	6.49	7.83563	7.43696	12.1758	5.48581	67.242	492.511	4590.01	33.1195	34.8	29.05	36.13		4.2	7.6	0.27	28	2.22702	14.4055	0.154595
	R_18SPR15	SPR / -NPK	P2023	6.49	7.83563	7.43696	12.1758	5.48581	67.242	492.511	4590.01	33.1195	34.8	29.05	36.13		4	5.7	0.21	28	2.97546	18.6914	0.159188
	R_18SPR16	SPR / -NPK	P2023	6.49	7.83563	7.43696	12.1758	5.48581	67.242	492.511	4590.01	33.1195	34.8	29.05	36.13		8.5	16.1	5.4	50	2.77294	20.9483	0.132371
	R_18SPR17	SPR / -NPK	P2023	6.49	7.83563	7.43696	12.1758	5.48581	67.242	492.511	4590.01	33.1195	34.8	29.05	36.13		9	16	4.9	50	2.1913	19.5783	0.111925
	R_18SPR19	SPR / -NPK	P2023	6.49	7.83563	7.43696	12.1758	5.48581	67.242	492.511	4590.01	33.1195	34.8	29.05	36.13		8.2	17	6	50	2.77714	21.8896	0.12687
	R_18SPR20	SPR / -NPK	P2023	6.49	7.83563	7.43696	12.1758	5.48581	67.242	492.511	4590.01	33.1195	34.8	29.05	36.13		8.5	13.5	3.1	50	2.77885	21.7741	0.127622
	R_18SPR22	SPR / -P	P2023	5.28	9.01335	5.25953	15.5673	8.18041	244.894	198.496	2730.12	31.1725	33.15	29.18	37.64		4	5.7	0.33	28	0.496469	10.6828	0.0464735
	R_18SPR23	SPR / -P	P2023	5.28	9.01335	5.25953	15.5673	8.18041	244.894	198.496	2730.12	31.1725	33.15	29.18	37.64		4.2	6.6	0.26	28	1.19559	18.2725	0.065431
	R_18SPR24	SPR / -P	P2023	5.28	9.01335	5.25953	15.5673	8.18041	244.894	198.496	2730.12	31.1725	33.15	29.18	37.64		4	5.1	0.24	28	0.977879	11.4314	0.0855433
	R_18SPR25	SPR / -P	P2023	5.28	9.01335	5.25953	15.5673	8.18041	244.894	198.496	2730.12	31.1725	33.15	29.18	37.64		4.2	7.1	0.32	28	0.815979	10.374	0.0786564
	R_18SPR27	SPR / -P	P2023	5.28	9.01335	5.25953	15.5673	8.18041	244.894	198.496	2730.12	31.1725	33.15	29.18	37.64		8	19	6.5	50	1.75012	34.4004	0.0508749
	R_18SPR28	SPR / -P	P2023	5.28	9.01335	5.25953	15.5673	8.18041	244.894	198.496	2730.12	31.1725	33.15	29.18	37.64		7.5	15.8	3.6	50	1.50375	25.5707	0.0588075
	R_18SPR29	SPR / -P	P2023	5.28	9.01335	5.25953	15.5673	8.18041	244.894	198.496	2730.12	31.1725	33.15	29.18	37.64		8.5	17.2	5.3	50	1.89049	22.2495	0.0849678
	R_18SPR30	SPR / -P	P2023	5.28	9.01335	5.25953	15.5673	8.18041	244.894	198.496	2730.12	31.1725	33.15	29.18	37.64		9	20.1	8.8	50	2.08303	23.5996	0.0882655
	R_18SPRc1	SPRc	LG2533	5.49	8.40666	45.8769	30.0587	11.0529	124.107	770.542	3802.47	39.8754	14.7	50.59	34.68		4.3	7.8	0.56	28	1.7815	13.7907	0.129182
	R_18SPRc6	SPRc	LG2533	5.49	8.40666	45.8769	30.0587	11.0529	124.107	770.542	3802.47	39.8754	14.7	50.59	34.68		4.1	8.9	0.61	28	1.86466	9.46708	0.196963
	R_18SPRc7	SPRc	LG2533	5.49	8.40666	45.8769	30.0587	11.0529	124.107	770.542	3802.47	39.8754	14.7	50.59	34.68		4.1	7.6	0.47	28	1.78574	15.468	0.115447
	R_18SPRc8	SPRc	LG2533	5.49	8.40666	45.8769	30.0587	11.0529	124.107	770.542	3802.47	39.8754	14.7	50.59	34.68		4.3	8.5	0.55	28	2.63579	18.2813	0.144179
	R_18SPRc10	SPRc	LG2533	5.49	8.40666	45.8769	30.0587	11.0529	124.107	770.542	3802.47	39.8754	14.7	50.59	34.68		9	22.2	14.4	54	2.43972	23.9952	0.101675
	R_18SPRc11	SPRc	LG2533	5.49	8.40666	45.8769	30.0587	11.0529	124.107	770.542	3802.47	39.8754	14.7	50.59	34.68		9.1	21.5	11.7	54	2.53636	26.1608	0.096953
	R_18SPRc13	SPRc	LG2533	5.49	8.40666	45.8769	30.0587	11.0529	124.107	770.542	3802.47	39.8754	14.7	50.59	34.68		10	24.9	16.8	54	2.92891	27.329	0.107172
	R_18SPRc16	SPRc	LG2533	5.49	8.40666	45.8769	30.0587	11.0529	124.107	770.542	3802.47	39.8754	14.7	50.59	34.68		8.5	18	7.9	54	3.89758	33.5871	0.116044
	R_18SPRg1	SPRg	LG2533	5.43	9.46813	102.12	32.3459	19.4457	177.652	689.009	3295.81	37.2051	20.94	43.21	35.84		5.1	9.9	0.78	28	3.16779	30.846	0.102697
	R_18SPRg3	SPRg	LG2533	5.43	9.46813	102.12	32.3459	19.4457	177.652	689.009	3295.81	37.2051	20.94	43.21	35.84		4.2	8.3	0.5	28	2.89759	22.653	0.127912
	R_18SPRg6	SPRg	LG2533	5.43	9.46813	102.12	32.3459	19.4457	177.652	689.009	3295.81	37.2051	20.94	43.21	35.84		4	7.1	0.36	28	2.56647	20.391	0.125863
	R_18SPRg8	SPRg	LG2533	5.43	9.46813	102.12	32.3459	19.4457	177.652	689.009	3295.81	37.2051	20.94	43.21	35.84		3.5	5.3	0.26	28	1.60471	19.106	0.08399
	R_18SPRg9	SPRg	LG2533	5.43	9.46813	102.12	32.3459	19.4457	177.652	689.009	3295.81	37.2051	20.94	43.21	35.84		9.1	20	13.2	54	4.96259	32.6848	0.151832
	R_18SPRg13	SPRg	LG2533	5.43	9.46813	102.12	32.3459	19.4457	177.652	689.009	3295.81	37.2051	20.94	43.21	35.84		8	15.9	8.5	54	3.06447	25.4727	0.120304
	R_18SPRg14	SPRg	LG2533	5.43	9.46813	102.12	32.3459	19.4457	177.652	689.009	3295.81	37.2051	20.94	43.21	35.84		10.2	25.7	25.1	54	3.13155	28.5221	0.109794
	R_18SPRg15	SPRg	LG2533	5.43	9.46813	102.12	32.3459	19.4457	177.652	689.009	3295.81	37.2051	20.94	43.21	35.84		10	20.9	15.2	54	2.88961	27.9601	0.103348
	R_18UTS4	UTS	P2023	5.67	13.1381	81.5217	55.7948	2.65846	117.881	171.345	1902.4	47.0429	34.65	43.37	21.96		6	7.2	0.548	36	0.798588	16.4167	0.0486448
	R_18UTS5	UTS	P2023	5.67	13.1381	81.5217	55.7948	2.65846	117.881	171.345	1902.4	47.0429	34.65	43.37	21.96		5.5	5.5	0.527	36	0.87965	16.7985	0.0523648
	R_18UTS7	UTS	P2023	5.67	13.1381	81.5217	55.7948	2.65846	117.881	171.345	1902.4	47.0429	34.65	43.37	21.96		6	5.2	0.531	36	1.49357	14.0455	0.106338
	R_18UTS8	UTS	P2023	5.67	13.1381	81.5217	55.7948	2.65846	117.881	171.345	1902.4	47.0429	34.65	43.37	21.96		5.5	7	0.734	36	0.543372	10.4826	0.0518356
	R_18UTS9	UTS	P2023	5.67	13.1381	81.5217	55.7948	2.65846	117.881	171.345	1902.4	47.0429	34.65	43.37	21.96		6	6.8	0.686	36	0.750631	12.1947	0.0615538
	R_18UTS10	UTS	P2023	5.67	13.1381	81.5217	55.7948	2.65846	117.881	171.345	1902.4	47.0429	34.65	43.37	21.96		5.3	6.7	0.534	36	0.674117	13.1587	0.0512296
	R_18UTS12	UTS	P2023	5.67	13.1381	81.5217	55.7948	2.65846	117.881	171.345	1902.4	47.0429	34.65	43.37	21.96		6.3	6.4	0.568	36	0.764117	13.6431	0.0560075
	R_18UTS14	UTS	P2023	5.67	13.1381	81.5217	55.7948	2.65846	117.881	171.345	1902.4	47.0429	34.65	43.37	21.96		6.2	6.5	0.587	36	0.652685	10.3752	0.0629082
	R_18UTS15	UTS	P2023	5.67	13.1381	81.5217	55.7948	2.65846	117.881	171.345	1902.4	47.0429	34.65	43.37	21.96		6.2	7.2	0.621	36	0.911879	14.8488	0.0614111
	R_18UTS20	UTS	P2023	5.67	13.1381	81.5217	55.7948	2.65846	117.881	171.345	1902.4	47.0429	34.65	43.37	21.96		7.3	8.6	0.927	36	0.773805	15.2691	0.0506779

## Sheet: 5
		Supplementary table 5 Read assignment summary.
		Sample ID	Country	Exon-mapped read	Number of expressed genes
		R1	USA	9500326	18430
		R2	USA	9766847	17810
		R3	USA	8344879	18546
		R4	USA	7530413	18092
		R5	USA	7292865	17756
		R6	USA	7083536	18525
		R7	USA	6219866	18498
		R8	USA	6084025	18200
		R9	USA	9184460	18490
		R10	USA	10070808	18358
		R11	USA	9078928	18189
		R12	USA	6907760	18482
		R13	USA	6577011	18012
		R14	USA	6627938	18932
		R15	USA	9529005	17473
		R16	USA	7750097	17185
		R17	USA	5705793	17569
		R18	USA	4903600	17607
		R19	USA	8040737	17033
		R20	USA	7446243	16993
		R21	USA	7658397	17536
		R22	USA	5380475	17769
		R23	USA	7564887	17543
		R24	USA	7312591	17551
		R25	USA	7004838	16741
		R26	USA	5999100	16583
		R27	USA	7144314	17145
		R28	USA	7724818	16794
		R29	USA	8919314	16976
		R30	USA	7388761	17109
		R31	USA	7483380	17302
		R32	USA	5628759	17236
		R33	USA	8203773	17406
		R34	USA	8283958	17493
		R35	USA	6847238	17250
		R36	USA	8436709	16911
		R37	USA	8430286	17017
		R38	USA	6998214	17104
		R39	USA	7405586	17260
		R40	USA	7445689	17900
		R41	USA	8004050	18248
		R42	USA	6592401	17926
		R43	USA	7684362	17714
		R44	USA	6712597	17830
		R45	USA	5951809	18494
		R46	USA	5813218	17795
		R47	USA	6404686	17898
		R48	USA	5891416	17506
		R49	USA	5783067	17926
		R50	USA	8072654	17367
		R51	USA	8435865	17281
		R52	USA	5947463	18502
		R53	USA	7763306	17835
		R54	USA	7155068	18076
		R55	USA	10119526	18436
		R56	USA	10489605	18366
		R57	USA	7765951	18497
		R58	USA	7454733	18359
		R59	USA	7758494	18096
		R60	USA	6709287	18393
		R61	USA	9804188	18691
		R62	USA	12460520	18484
		R63	USA	9560794	18109
		R64	USA	9519512	18615
		R65	USA	7944276	18358
		R66	USA	7764231	18305
		R_18KASc1	JPN	6072861	17623
		R_18KASc2	JPN	16079924	18117
		R_18KASc3	JPN	5881838	18078
		R_18KASc4	JPN	7403905	17249
		R_18KASc7	JPN	22601390	17807
		R_18KASc8	JPN	6757810	17783
		R_18KASc9	JPN	9066843	18159
		R_18KASc16	JPN	7588392	18715
		R_18KASc19	JPN	6118502	18516
		R_18KASc20	JPN	6766243	18474
		R_18KASc21	JPN	9284798	18259
		R_18KASc22	JPN	7796703	18561
		R_18KASe1	JPN	11808545	17870
		R_18KASe2	JPN	9736960	17552
		R_18KASe3	JPN	9333377	17869
		R_18KASe8	JPN	9255763	18116
		R_18KASe9	JPN	7997740	17344
		R_18KASe10	JPN	7929102	17088
		R_18KASe11	JPN	9761992	17039
		R_18KASe12	JPN	10324230	17766
		R_18KASe13	JPN	9580341	17466
		R_18KASe14	JPN	8774119	16689
		R_18KASe17	JPN	11952955	18198
		R_18KASe18	JPN	11127266	18278
		R_18KASf1	JPN	11718363	17602
		R_18KASf2	JPN	9053154	17103
		R_18KASf3	JPN	9371466	17623
		R_18KASf7	JPN	7412968	17362
		R_18KASf9	JPN	8589427	17618
		R_18KASf10	JPN	7363915	17756
		R_18KASf11	JPN	6289742	17194
		R_18KASf12	JPN	11996786	18373
		R_18KASf15	JPN	7440611	16754
		R_18KASf16	JPN	11348892	17388
		R_18KASf17	JPN	6045816	15848
		R_18KASf20	JPN	6237571	17980
		R_18KASf21	JPN	7433424	18211
		R_18MKB1	JPN	6654485	18046
		R_18MKB2	JPN	8752118	17680
		R_18MKB3	JPN	8210028	17274
		R_18MKB4	JPN	10197163	17400
		R_18MKB8	JPN	7015312	16961
		R_18MKB9	JPN	7073878	17460
		R_18MKB10	JPN	5930730	16982
		R_18MKB11	JPN	6789191	16632
		R_18MKB12	JPN	5668438	17431
		R_18MKB13	JPN	10011677	15766
		R_18MKB14	JPN	8840078	17784
		R_18MKB18	JPN	4886880	16045
		R_18MKB19	JPN	5137789	16897
		R_18MKB20	JPN	11543843	16697
		R_18HRO1	JPN	13176156	17965
		R_18HRO2	JPN	5935562	18133
		R_18HRO3	JPN	7869911	17296
		R_18HRO4	JPN	5730556	15937
		R_18HRO5	JPN	4588416	17262
		R_18HRO6	JPN	8938832	17823
		R_18HRO7	JPN	5134242	16970
		R_18HRO8	JPN	6886890	17641
		R_18HRO9	JPN	7568173	17593
		R_18HRO10	JPN	8145879	17623
		R_18HRO11	JPN	6035516	17706
		R_18HRO12	JPN	6904589	17276
		R_18HRO13	JPN	7312246	18010
		R_18HRO14	JPN	5899746	17511
		R_18HRO15	JPN	6270344	18168
		R_18HRO16	JPN	6076888	17318
		R_18HRO17	JPN	3451725	16879
		R_18HRO18	JPN	7314187	17769
		R_18HRO19	JPN	5708286	16802
		R_18HRO20	JPN	7031772	16794
		R_18HRO21	JPN	9840834	16604
		R_18HRO22	JPN	9636930	17759
		R_18HRO23	JPN	3508071	16707
		R_18HRO24	JPN	3883697	17119
		R_18NGY1	JPN	11163606	17808
		R_18NGY2	JPN	7567377	17576
		R_18NGY3	JPN	7059398	18008
		R_18NGY4	JPN	8189751	17548
		R_18NGY5	JPN	8767397	17761
		R_18NGY6	JPN	8615990	17427
		R_18NGY7	JPN	7230847	17089
		R_18NGY8	JPN	9111602	17327
		R_18NGY9	JPN	9654963	16768
		R_18NGY10	JPN	6796803	16675
		R_18NGY11	JPN	7072105	16249
		R_18NGY12	JPN	7800565	17071
		R_18NGY13	JPN	6592339	16851
		R_18NGY14	JPN	7283973	16379
		R_18NGY15	JPN	7171222	16684
		R_18NGY16	JPN	10045962	16895
		R_18NGY17	JPN	9019129	17955
		R_18NGY18	JPN	7241484	18273
		R_18NGY19	JPN	6693368	18039
		R_18NGY20	JPN	10071719	17728
		R_18NGY21	JPN	7648518	17429
		R_18NGY22	JPN	8017232	16940
		R_18NGY23	JPN	8671677	17534
		R_18NGY24	JPN	8804848	17624
		R_18NGY25	JPN	10352260	17834
		R_18NGY26	JPN	8876571	17368
		R_18NGY27	JPN	7888677	17628
		R_18NGY28	JPN	36448991	17838
		R_18NGY29	JPN	7133810	17490
		R_18NGY30	JPN	12888458	18523
		R_18TROb1	JPN	14348508	17548
		R_18TROb2	JPN	8545542	17202
		R_18TROb3	JPN	7140234	17955
		R_18TROb4	JPN	7343869	18056
		R_18TROb5	JPN	5922232	17756
		R_18TROb6	JPN	5972908	17524
		R_18TROb7	JPN	8942519	18101
		R_18TROb8	JPN	8238910	18178
		R_18TROb9	JPN	7276055	17556
		R_18TROb10	JPN	10075284	16275
		R_18TROb11	JPN	5833256	17923
		R_18TROb12	JPN	5659556	17230
		R_18TROb13	JPN	6715398	17861
		R_18TROb14	JPN	6505190	17429
		R_18TROb15	JPN	6846074	17603
		R_18TROf1	JPN	8885709	17843
		R_18TROf2	JPN	5317144	17746
		R_18TROf3	JPN	7606863	17360
		R_18TROf4	JPN	6341155	17444
		R_18TROf5	JPN	5761313	17509
		R_18TROf6	JPN	5686409	16724
		R_18TROf7	JPN	8727657	17463
		R_18TROf8	JPN	4628796	16679
		R_18TROf	JPN	6667182	17136
		R_18TROf10	JPN	6335151	17139
		R_18TROf11	JPN	11370489	17581
		R_18TROf12	JPN	6662435	17172
		R_18TROf13	JPN	8293349	16337
		R_18TROf14	JPN	5429623	16748
		R_18TROf15	JPN	6139183	17572
		R_18SPR1	JPN	9448142	16541
		R_18SPR2	JPN	11796349	17469
		R_18SPR3	JPN	6289685	17608
		R_18SPR5	JPN	44010107	17014
		R_18SPR6	JPN	3833438	16591
		R_18SPR7	JPN	9768887	17918
		R_18SPR8	JPN	11116525	18025
		R_18SPR10	JPN	13188364	17810
		R_18SPR11	JPN	9029391	17371
		R_18SPR13	JPN	8793744	16986
		R_18SPR14	JPN	9609848	17335
		R_18SPR15	JPN	12054267	16888
		R_18SPR16	JPN	10975429	17797
		R_18SPR17	JPN	18669036	18204
		R_18SPR19	JPN	13704771	17610
		R_18SPR20	JPN	11515025	17522
		R_18SPR22	JPN	15109258	17677
		R_18SPR23	JPN	16362828	16859
		R_18SPR24	JPN	10407958	16913
		R_18SPR25	JPN	7883757	16883
		R_18SPR27	JPN	17647178	18184
		R_18SPR28	JPN	8731520	17974
		R_18SPR29	JPN	5422714	17872
		R_18SPR30	JPN	5418632	17749
		R_18SPRc1	JPN	12174723	18627
		R_18SPRc6	JPN	11208601	18207
		R_18SPRc7	JPN	11726977	18428
		R_18SPRc8	JPN	13609145	18364
		R_18SPRc10	JPN	11024460	17030
		R_18SPRc11	JPN	10030702	17961
		R_18SPRc13	JPN	9152160	17188
		R_18SPRc16	JPN	10176306	17563
		R_18SPRg1	JPN	9403580	17346
		R_18SPRg3	JPN	11839186	18478
		R_18SPRg6	JPN	12324963	18013
		R_18SPRg8	JPN	9658189	17683
		R_18SPRg9	JPN	7396733	16853
		R_18SPRg13	JPN	7885038	17713
		R_18SPRg14	JPN	440366	14458
		R_18SPRg15	JPN	13335184	17998
		R_18UTS4	JPN	8886024	16688
		R_18UTS5	JPN	1503691	16119
		R_18UTS7	JPN	3865256	16255
		R_18UTS8	JPN	2513414	15307
		R_18UTS9	JPN	2845443	16275
		R_18UTS10	JPN	9329555	16898
		R_18UTS12	JPN	10342356	16653
		R_18UTS14	JPN	2120354	15326
		R_18UTS15	JPN	3842314	17013
		R_18UTS20	JPN	3003591	15936
		Average		8.41776e+06	17510.8
		Geneid		Mapped read number (exon)
		R1		9500326
		R2		9766847
		R3		8344879
		R4		7530413
		R5		7292865
		R6		7083536
		R7		6219866
		R8		6084025
		R9		9184460
		R10		10070808
		R11		9078928
		R12		6907760
		R13		6577011
		R14		6627938
		R15		9529005
		R16		7750097
		R17		5705793
		R18		4903600
		R19		8040737
		R20		7446243
		R21		7658397
		R22		5380475
		R23		7564887
		R24		7312591
		R25		7004838
		R26		5999100
		R27		7144314
		R28		7724818
		R29		8919314
		R30		7388761
		R31		7483380
		R32		5628759
		R33		8203773
		R34		8283958
		R35		6847238
		R36		8436709
		R37		8430286
		R38		6998214
		R39		7405586
		R40		7445689
		R41		8004050
		R42		6592401
		R43		7684362
		R44		6712597
		R45		5951809
		R46		5813218
		R47		6404686
		R48		5891416
		R49		5783067
		R50		8072654
		R51		8435865
		R52		5947463
		R53		7763306
		R54		7155068
		R55		10119526
		R56		10489605
		R57		7765951
		R58		7454733
		R59		7758494
		R60		6709287
		R61		9804188
		R62		12460520
		R63		9560794
		R64		9519512
		R65		7944276
		R66		7764231
		R_18KASc1		6072861
		R_18KASc2		16079924
		R_18KASc3		5881838
		R_18KASc4		7403905
		R_18KASc7		22601390
		R_18KASc8		6757810
		R_18KASc9		9066843
		R_18KASc16		7588392
		R_18KASc19		6118502
		R_18KASc20		6766243
		R_18KASc21		9284798
		R_18KASc22		7796703
		R_18KASe1		11808545
		R_18KASe2		9736960
		R_18KASe3		9333377
		R_18KASe8		9255763
		R_18KASe9		7997740
		R_18KASe10		7929102
		R_18KASe11		9761992
		R_18KASe12		10324230
		R_18KASe13		9580341
		R_18KASe14		8774119
		R_18KASe17		11952955
		R_18KASe18		11127266
		R_18KASf1		11718363
		R_18KASf2		9053154
		R_18KASf3		9371466
		R_18KASf7		7412968
		R_18KASf9		8589427
		R_18KASf10		7363915
		R_18KASf11		6289742
		R_18KASf12		11996786
		R_18KASf15		7440611
		R_18KASf16		11348892
		R_18KASf17		6045816
		R_18KASf20		6237571
		R_18KASf21		7433424
		R_18MKB1		6654485
		R_18MKB2		8752118
		R_18MKB3		8210028
		R_18MKB4		10197163
		R_18MKB8		7015312
		R_18MKB9		7073878
		R_18MKB10		5930730
		R_18MKB11		6789191
		R_18MKB12		5668438
		R_18MKB13		10011677
		R_18MKB14		8840078
		R_18MKB18		4886880
		R_18MKB19		5137789
		R_18MKB20		11543843
		R_18HRO1		13176156
		R_18HRO2		5935562
		R_18HRO3		7869911
		R_18HRO4		5730556
		R_18HRO5		4588416
		R_18HRO6		8938832
		R_18HRO7		5134242
		R_18HRO8		6886890
		R_18HRO9		7568173
		R_18HRO10		8145879
		R_18HRO11		6035516
		R_18HRO12		6904589
		R_18HRO13		7312246
		R_18HRO14		5899746
		R_18HRO15		6270344
		R_18HRO16		6076888
		R_18HRO17		3451725
		R_18HRO18		7314187
		R_18HRO19		5708286
		R_18HRO20		7031772
		R_18HRO21		9840834
		R_18HRO22		9636930
		R_18HRO23		3508071
		R_18HRO24		3883697
		R_18NGY1		11163606
		R_18NGY2		7567377
		R_18NGY3		7059398
		R_18NGY4		8189751
		R_18NGY5		8767397
		R_18NGY6		8615990
		R_18NGY7		7230847
		R_18NGY8		9111602
		R_18NGY9		9654963
		R_18NGY10		6796803
		R_18NGY11		7072105
		R_18NGY12		7800565
		R_18NGY13		6592339
		R_18NGY14		7283973
		R_18NGY15		7171222
		R_18NGY16		10045962
		R_18NGY17		9019129
		R_18NGY18		7241484
		R_18NGY19		6693368
		R_18NGY20		10071719
		R_18NGY21		7648518
		R_18NGY22		8017232
		R_18NGY23		8671677
		R_18NGY24		8804848
		R_18NGY25		10352260
		R_18NGY26		8876571
		R_18NGY27		7888677
		R_18NGY28		36448991
		R_18NGY29		7133810
		R_18NGY30		12888458
		R_18TROb1		14348508
		R_18TROb2		8545542
		R_18TROb3		7140234
		R_18TROb4		7343869
		R_18TROb5		5922232
		R_18TROb6		5972908
		R_18TROb7		8942519
		R_18TROb8		8238910
		R_18TROb9		7276055
		R_18TROb10		10075284
		R_18TROb11		5833256
		R_18TROb12		5659556
		R_18TROb13		6715398
		R_18TROb14		6505190
		R_18TROb15		6846074
		R_18TROf1		8885709
		R_18TROf2		5317144
		R_18TROf3		7606863
		R_18TROf4		6341155
		R_18TROf5		5761313
		R_18TROf6		5686409
		R_18TROf7		8727657
		R_18TROf8		4628796
		R_18TROf		6667182
		R_18TROf10		6335151
		R_18TROf11		11370489
		R_18TROf12		6662435
		R_18TROf13		8293349
		R_18TROf14		5429623
		R_18TROf15		6139183
		R_18SPR1		9448142
		R_18SPR2		11796349
		R_18SPR3		6289685
		R_18SPR5		44010107
		R_18SPR6		3833438
		R_18SPR7		9768887
		R_18SPR8		11116525
		R_18SPR10		13188364
		R_18SPR11		9029391
		R_18SPR13		8793744
		R_18SPR14		9609848
		R_18SPR15		12054267
		R_18SPR16		10975429
		R_18SPR17		18669036
		R_18SPR19		13704771
		R_18SPR20		11515025
		R_18SPR22		15109258
		R_18SPR23		16362828
		R_18SPR24		10407958
		R_18SPR25		7883757
		R_18SPR27		17647178
		R_18SPR28		8731520
		R_18SPR29		5422714
		R_18SPR30		5418632
		R_18SPRc1		12174723
		R_18SPRc6		11208601
		R_18SPRc7		11726977
		R_18SPRc8		13609145
		R_18SPRc10		11024460
		R_18SPRc11		10030702
		R_18SPRc13		9152160
		R_18SPRc16		10176306
		R_18SPRg1		9403580
		R_18SPRg3		11839186
		R_18SPRg6		12324963
		R_18SPRg8		9658189
		R_18SPRg9		7396733
		R_18SPRg13		7885038
		R_18SPRg14		440366
		R_18SPRg15		13335184
		R_18UTS4		8886024
		R_18UTS5		1503691
		R_18UTS7		3865256
		R_18UTS8		2513414
		R_18UTS9		2845443
		R_18UTS10		9329555
		R_18UTS12		10342356
		R_18UTS14		2120354
		R_18UTS15		3842314
		R_18UTS20		3003591
		Geneid		Mapped read number (exon)
		R1		9500326
		R2		9766847
		R3		8344879
		R4		7530413
		R5		7292865
		R6		7083536
		R7		6219866
		R8		6084025
		R9		9184460
		R10		10070808
		R11		9078928
		R12		6907760
		R13		6577011
		R14		6627938
		R15		9529005
		R16		7750097
		R17		5705793
		R18		4903600
		R19		8040737
		R20		7446243
		R21		7658397
		R22		5380475
		R23		7564887
		R24		7312591
		R25		7004838
		R26		5999100
		R27		7144314
		R28		7724818
		R29		8919314
		R30		7388761
		R31		7483380
		R32		5628759
		R33		8203773
		R34		8283958
		R35		6847238
		R36		8436709
		R37		8430286
		R38		6998214
		R39		7405586
		R40		7445689
		R41		8004050
		R42		6592401
		R43		7684362
		R44		6712597
		R45		5951809
		R46		5813218
		R47		6404686
		R48		5891416
		R49		5783067
		R50		8072654
		R51		8435865
		R52		5947463
		R53		7763306
		R54		7155068
		R55		10119526
		R56		10489605
		R57		7765951
		R58		7454733
		R59		7758494
		R60		6709287
		R61		9804188
		R62		12460520
		R63		9560794
		R64		9519512
		R65		7944276
		R66		7764231
		R_18KASc1		6072861
		R_18KASc2		16079924
		R_18KASc3		5881838
		R_18KASc4		7403905
		R_18KASc7		22601390
		R_18KASc8		6757810
		R_18KASc9		9066843
		R_18KASc16		7588392
		R_18KASc19		6118502
		R_18KASc20		6766243
		R_18KASc21		9284798
		R_18KASc22		7796703
		R_18KASe1		11808545
		R_18KASe2		9736960
		R_18KASe3		9333377
		R_18KASe8		9255763
		R_18KASe9		7997740
		R_18KASe10		7929102
		R_18KASe11		9761992
		R_18KASe12		10324230
		R_18KASe13		9580341
		R_18KASe14		8774119
		R_18KASe17		11952955
		R_18KASe18		11127266
		R_18KASf1		11718363
		R_18KASf2		9053154
		R_18KASf3		9371466
		R_18KASf7		7412968
		R_18KASf9		8589427
		R_18KASf10		7363915
		R_18KASf11		6289742
		R_18KASf12		11996786
		R_18KASf15		7440611
		R_18KASf16		11348892
		R_18KASf17		6045816
		R_18KASf20		6237571
		R_18KASf21		7433424
		R_18MKB1		6654485
		R_18MKB2		8752118
		R_18MKB3		8210028
		R_18MKB4		10197163
		R_18MKB8		7015312
		R_18MKB9		7073878
		R_18MKB10		5930730
		R_18MKB11		6789191
		R_18MKB12		5668438
		R_18MKB13		10011677
		R_18MKB14		8840078
		R_18MKB18		4886880
		R_18MKB19		5137789
		R_18MKB20		11543843
		R_18HRO1		13176156
		R_18HRO2		5935562
		R_18HRO3		7869911
		R_18HRO4		5730556
		R_18HRO5		4588416
		R_18HRO6		8938832
		R_18HRO7		5134242
		R_18HRO8		6886890
		R_18HRO9		7568173
		R_18HRO10		8145879
		R_18HRO11		6035516
		R_18HRO12		6904589
		R_18HRO13		7312246
		R_18HRO14		5899746
		R_18HRO15		6270344
		R_18HRO16		6076888
		R_18HRO17		3451725
		R_18HRO18		7314187
		R_18HRO19		5708286
		R_18HRO20		7031772
		R_18HRO21		9840834
		R_18HRO22		9636930
		R_18HRO23		3508071
		R_18HRO24		3883697
		R_18NGY1		11163606
		R_18NGY2		7567377
		R_18NGY3		7059398
		R_18NGY4		8189751
		R_18NGY5		8767397
		R_18NGY6		8615990
		R_18NGY7		7230847
		R_18NGY8		9111602
		R_18NGY9		9654963
		R_18NGY10		6796803
		R_18NGY11		7072105
		R_18NGY12		7800565
		R_18NGY13		6592339
		R_18NGY14		7283973
		R_18NGY15		7171222
		R_18NGY16		10045962
		R_18NGY17		9019129
		R_18NGY18		7241484
		R_18NGY19		6693368
		R_18NGY20		10071719
		R_18NGY21		7648518
		R_18NGY22		8017232
		R_18NGY23		8671677
		R_18NGY24		8804848
		R_18NGY25		10352260
		R_18NGY26		8876571
		R_18NGY27		7888677
		R_18NGY28		36448991
		R_18NGY29		7133810
		R_18NGY30		12888458
		R_18TROb1		14348508
		R_18TROb2		8545542
		R_18TROb3		7140234
		R_18TROb4		7343869
		R_18TROb5		5922232
		R_18TROb6		5972908
		R_18TROb7		8942519
		R_18TROb8		8238910
		R_18TROb9		7276055
		R_18TROb10		10075284
		R_18TROb11		5833256
		R_18TROb12		5659556
		R_18TROb13		6715398
		R_18TROb14		6505190
		R_18TROb15		6846074
		R_18TROf1		8885709
		R_18TROf2		5317144
		R_18TROf3		7606863
		R_18TROf4		6341155
		R_18TROf5		5761313
		R_18TROf6		5686409
		R_18TROf7		8727657
		R_18TROf8		4628796
		R_18TROf		6667182
		R_18TROf10		6335151
		R_18TROf11		11370489
		R_18TROf12		6662435
		R_18TROf13		8293349
		R_18TROf14		5429623
		R_18TROf15		6139183
		R_18SPR1		9448142
		R_18SPR2		11796349
		R_18SPR3		6289685
		R_18SPR5		44010107
		R_18SPR6		3833438
		R_18SPR7		9768887
		R_18SPR8		11116525
		R_18SPR10		13188364
		R_18SPR11		9029391
		R_18SPR13		8793744
		R_18SPR14		9609848
		R_18SPR15		12054267
		R_18SPR16		10975429
		R_18SPR17		18669036
		R_18SPR19		13704771
		R_18SPR20		11515025
		R_18SPR22		15109258
		R_18SPR23		16362828
		R_18SPR24		10407958
		R_18SPR25		7883757
		R_18SPR27		17647178
		R_18SPR28		8731520
		R_18SPR29		5422714
		R_18SPR30		5418632
		R_18SPRc1		12174723
		R_18SPRc6		11208601
		R_18SPRc7		11726977
		R_18SPRc8		13609145
		R_18SPRc10		11024460
		R_18SPRc11		10030702
		R_18SPRc13		9152160
		R_18SPRc16		10176306
		R_18SPRg1		9403580
		R_18SPRg3		11839186
		R_18SPRg6		12324963
		R_18SPRg8		9658189
		R_18SPRg9		7396733
		R_18SPRg13		7885038
		R_18SPRg14		440366
		R_18SPRg15		13335184
		R_18UTS4		8886024
		R_18UTS5		1503691
		R_18UTS7		3865256
		R_18UTS8		2513414
		R_18UTS9		2845443
		R_18UTS10		9329555
		R_18UTS12		10342356
		R_18UTS14		2120354
		R_18UTS15		3842314
		R_18UTS20		3003591
		Geneid		Mapped read number (exon)
		R1		9500326
		R2		9766847
		R3		8344879
		R4		7530413
		R5		7292865
		R6		7083536
		R7		6219866
		R8		6084025
		R9		9184460
		R10		10070808
		R11		9078928
		R12		6907760
		R13		6577011
		R14		6627938
		R15		9529005
		R16		7750097
		R17		5705793
		R18		4903600
		R19		8040737
		R20		7446243
		R21		7658397
		R22		5380475
		R23		7564887
		R24		7312591
		R25		7004838
		R26		5999100
		R27		7144314
		R28		7724818
		R29		8919314
		R30		7388761
		R31		7483380
		R32		5628759
		R33		8203773
		R34		8283958
		R35		6847238
		R36		8436709
		R37		8430286
		R38		6998214
		R39		7405586
		R40		7445689
		R41		8004050
		R42		6592401
		R43		7684362
		R44		6712597
		R45		5951809
		R46		5813218
		R47		6404686
		R48		5891416
		R49		5783067
		R50		8072654
		R51		8435865
		R52		5947463
		R53		7763306
		R54		7155068
		R55		10119526
		R56		10489605
		R57		7765951
		R58		7454733
		R59		7758494
		R60		6709287
		R61		9804188
		R62		12460520
		R63		9560794
		R64		9519512
		R65		7944276
		R66		7764231
		R_18KASc1		6072861
		R_18KASc2		16079924
		R_18KASc3		5881838
		R_18KASc4		7403905
		R_18KASc7		22601390
		R_18KASc8		6757810
		R_18KASc9		9066843
		R_18KASc16		7588392
		R_18KASc19		6118502
		R_18KASc20		6766243
		R_18KASc21		9284798
		R_18KASc22		7796703
		R_18KASe1		11808545
		R_18KASe2		9736960
		R_18KASe3		9333377
		R_18KASe8		9255763
		R_18KASe9		7997740
		R_18KASe10		7929102
		R_18KASe11		9761992
		R_18KASe12		10324230
		R_18KASe13		9580341
		R_18KASe14		8774119
		R_18KASe17		11952955
		R_18KASe18		11127266
		R_18KASf1		11718363
		R_18KASf2		9053154
		R_18KASf3		9371466
		R_18KASf7		7412968
		R_18KASf9		8589427
		R_18KASf10		7363915
		R_18KASf11		6289742
		R_18KASf12		11996786
		R_18KASf15		7440611
		R_18KASf16		11348892
		R_18KASf17		6045816
		R_18KASf20		6237571
		R_18KASf21		7433424
		R_18MKB1		6654485
		R_18MKB2		8752118
		R_18MKB3		8210028
		R_18MKB4		10197163
		R_18MKB8		7015312
		R_18MKB9		7073878
		R_18MKB10		5930730
		R_18MKB11		6789191
		R_18MKB12		5668438
		R_18MKB13		10011677
		R_18MKB14		8840078
		R_18MKB18		4886880
		R_18MKB19		5137789
		R_18MKB20		11543843
		R_18HRO1		13176156
		R_18HRO2		5935562
		R_18HRO3		7869911
		R_18HRO4		5730556
		R_18HRO5		4588416
		R_18HRO6		8938832
		R_18HRO7		5134242
		R_18HRO8		6886890
		R_18HRO9		7568173
		R_18HRO10		8145879
		R_18HRO11		6035516
		R_18HRO12		6904589
		R_18HRO13		7312246
		R_18HRO14		5899746
		R_18HRO15		6270344
		R_18HRO16		6076888
		R_18HRO17		3451725
		R_18HRO18		7314187
		R_18HRO19		5708286
		R_18HRO20		7031772
		R_18HRO21		9840834
		R_18HRO22		9636930
		R_18HRO23		3508071
		R_18HRO24		3883697
		R_18NGY1		11163606
		R_18NGY2		7567377
		R_18NGY3		7059398
		R_18NGY4		8189751
		R_18NGY5		8767397
		R_18NGY6		8615990
		R_18NGY7		7230847
		R_18NGY8		9111602
		R_18NGY9		9654963
		R_18NGY10		6796803
		R_18NGY11		7072105
		R_18NGY12		7800565
		R_18NGY13		6592339
		R_18NGY14		7283973
		R_18NGY15		7171222
		R_18NGY16		10045962
		R_18NGY17		9019129
		R_18NGY18		7241484
		R_18NGY19		6693368
		R_18NGY20		10071719
		R_18NGY21		7648518
		R_18NGY22		8017232
		R_18NGY23		8671677
		R_18NGY24		8804848
		R_18NGY25		10352260
		R_18NGY26		8876571
		R_18NGY27		7888677
		R_18NGY28		36448991
		R_18NGY29		7133810
		R_18NGY30		12888458
		R_18TROb1		14348508
		R_18TROb2		8545542
		R_18TROb3		7140234
		R_18TROb4		7343869
		R_18TROb5		5922232
		R_18TROb6		5972908
		R_18TROb7		8942519
		R_18TROb8		8238910
		R_18TROb9		7276055
		R_18TROb10		10075284
		R_18TROb11		5833256
		R_18TROb12		5659556
		R_18TROb13		6715398
		R_18TROb14		6505190
		R_18TROb15		6846074
		R_18TROf1		8885709
		R_18TROf2		5317144
		R_18TROf3		7606863
		R_18TROf4		6341155
		R_18TROf5		5761313
		R_18TROf6		5686409
		R_18TROf7		8727657
		R_18TROf8		4628796
		R_18TROf		6667182
		R_18TROf10		6335151
		R_18TROf11		11370489
		R_18TROf12		6662435
		R_18TROf13		8293349
		R_18TROf14		5429623
		R_18TROf15		6139183
		R_18SPR1		9448142
		R_18SPR2		11796349
		R_18SPR3		6289685
		R_18SPR5		44010107
		R_18SPR6		3833438
		R_18SPR7		9768887
		R_18SPR8		11116525
		R_18SPR10		13188364
		R_18SPR11		9029391
		R_18SPR13		8793744
		R_18SPR14		9609848
		R_18SPR15		12054267
		R_18SPR16		10975429
		R_18SPR17		18669036
		R_18SPR19		13704771
		R_18SPR20		11515025
		R_18SPR22		15109258
		R_18SPR23		16362828
		R_18SPR24		10407958
		R_18SPR25		7883757
		R_18SPR27		17647178
		R_18SPR28		8731520
		R_18SPR29		5422714
		R_18SPR30		5418632
		R_18SPRc1		12174723
		R_18SPRc6		11208601
		R_18SPRc7		11726977
		R_18SPRc8		13609145
		R_18SPRc10		11024460
		R_18SPRc11		10030702
		R_18SPRc13		9152160
		R_18SPRc16		10176306
		R_18SPRg1		9403580
		R_18SPRg3		11839186
		R_18SPRg6		12324963
		R_18SPRg8		9658189
		R_18SPRg9		7396733
		R_18SPRg13		7885038
		R_18SPRg14		440366
		R_18SPRg15		13335184
		R_18UTS4		8886024
		R_18UTS5		1503691
		R_18UTS7		3865256
		R_18UTS8		2513414
		R_18UTS9		2845443
		R_18UTS10		9329555
		R_18UTS12		10342356
		R_18UTS14		2120354
		R_18UTS15		3842314
		R_18UTS20		3003591
		Geneid		Mapped read number (exon)
		R1		9500326
		R2		9766847
		R3		8344879
		R4		7530413
		R5		7292865
		R6		7083536
		R7		6219866
		R8		6084025
		R9		9184460
		R10		10070808
		R11		9078928
		R12		6907760
		R13		6577011
		R14		6627938
		R15		9529005
		R16		7750097
		R17		5705793
		R18		4903600
		R19		8040737
		R20		7446243
		R21		7658397
		R22		5380475
		R23		7564887
		R24		7312591
		R25		7004838
		R26		5999100
		R27		7144314
		R28		7724818
		R29		8919314
		R30		7388761
		R31		7483380
		R32		5628759
		R33		8203773
		R34		8283958
		R35		6847238
		R36		8436709
		R37		8430286
		R38		6998214
		R39		7405586
		R40		7445689
		R41		8004050
		R42		6592401
		R43		7684362
		R44		6712597
		R45		5951809
		R46		5813218
		R47		6404686
		R48		5891416
		R49		5783067
		R50		8072654
		R51		8435865
		R52		5947463
		R53		7763306
		R54		7155068
		R55		10119526
		R56		10489605
		R57		7765951
		R58		7454733
		R59		7758494
		R60		6709287
		R61		9804188
		R62		12460520
		R63		9560794
		R64		9519512
		R65		7944276
		R66		7764231
		R_18KASc1		6072861
		R_18KASc2		16079924
		R_18KASc3		5881838
		R_18KASc4		7403905
		R_18KASc7		22601390
		R_18KASc8		6757810
		R_18KASc9		9066843
		R_18KASc16		7588392
		R_18KASc19		6118502
		R_18KASc20		6766243
		R_18KASc21		9284798
		R_18KASc22		7796703
		R_18KASe1		11808545
		R_18KASe2		9736960
		R_18KASe3		9333377
		R_18KASe8		9255763
		R_18KASe9		7997740
		R_18KASe10		7929102
		R_18KASe11		9761992
		R_18KASe12		10324230
		R_18KASe13		9580341
		R_18KASe14		8774119
		R_18KASe17		11952955
		R_18KASe18		11127266
		R_18KASf1		11718363
		R_18KASf2		9053154
		R_18KASf3		9371466
		R_18KASf7		7412968
		R_18KASf9		8589427
		R_18KASf10		7363915
		R_18KASf11		6289742
		R_18KASf12		11996786
		R_18KASf15		7440611
		R_18KASf16		11348892
		R_18KASf17		6045816
		R_18KASf20		6237571
		R_18KASf21		7433424
		R_18MKB1		6654485
		R_18MKB2		8752118
		R_18MKB3		8210028
		R_18MKB4		10197163
		R_18MKB8		7015312
		R_18MKB9		7073878
		R_18MKB10		5930730
		R_18MKB11		6789191
		R_18MKB12		5668438
		R_18MKB13		10011677
		R_18MKB14		8840078
		R_18MKB18		4886880
		R_18MKB19		5137789
		R_18MKB20		11543843
		R_18HRO1		13176156
		R_18HRO2		5935562
		R_18HRO3		7869911
		R_18HRO4		5730556
		R_18HRO5		4588416
		R_18HRO6		8938832
		R_18HRO7		5134242
		R_18HRO8		6886890
		R_18HRO9		7568173
		R_18HRO10		8145879
		R_18HRO11		6035516
		R_18HRO12		6904589
		R_18HRO13		7312246
		R_18HRO14		5899746
		R_18HRO15		6270344
		R_18HRO16		6076888
		R_18HRO17		3451725
		R_18HRO18		7314187
		R_18HRO19		5708286
		R_18HRO20		7031772
		R_18HRO21		9840834
		R_18HRO22		9636930
		R_18HRO23		3508071
		R_18HRO24		3883697
		R_18NGY1		11163606
		R_18NGY2		7567377
		R_18NGY3		7059398
		R_18NGY4		8189751
		R_18NGY5		8767397
		R_18NGY6		8615990
		R_18NGY7		7230847
		R_18NGY8		9111602
		R_18NGY9		9654963
		R_18NGY10		6796803
		R_18NGY11		7072105
		R_18NGY12		7800565
		R_18NGY13		6592339
		R_18NGY14		7283973
		R_18NGY15		7171222
		R_18NGY16		10045962
		R_18NGY17		9019129
		R_18NGY18		7241484
		R_18NGY19		6693368
		R_18NGY20		10071719
		R_18NGY21		7648518
		R_18NGY22		8017232
		R_18NGY23		8671677
		R_18NGY24		8804848
		R_18NGY25		10352260
		R_18NGY26		8876571
		R_18NGY27		7888677
		R_18NGY28		36448991
		R_18NGY29		7133810
		R_18NGY30		12888458
		R_18TROb1		14348508
		R_18TROb2		8545542
		R_18TROb3		7140234
		R_18TROb4		7343869
		R_18TROb5		5922232
		R_18TROb6		5972908
		R_18TROb7		8942519
		R_18TROb8		8238910
		R_18TROb9		7276055
		R_18TROb10		10075284
		R_18TROb11		5833256
		R_18TROb12		5659556
		R_18TROb13		6715398
		R_18TROb14		6505190
		R_18TROb15		6846074
		R_18TROf1		8885709
		R_18TROf2		5317144
		R_18TROf3		7606863
		R_18TROf4		6341155
		R_18TROf5		5761313
		R_18TROf6		5686409
		R_18TROf7		8727657
		R_18TROf8		4628796
		R_18TROf		6667182
		R_18TROf10		6335151
		R_18TROf11		11370489
		R_18TROf12		6662435
		R_18TROf13		8293349
		R_18TROf14		5429623
		R_18TROf15		6139183
		R_18SPR1		9448142
		R_18SPR2		11796349
		R_18SPR3		6289685
		R_18SPR5		44010107
		R_18SPR6		3833438
		R_18SPR7		9768887
		R_18SPR8		11116525
		R_18SPR10		13188364
		R_18SPR11		9029391
		R_18SPR13		8793744
		R_18SPR14		9609848
		R_18SPR15		12054267
		R_18SPR16		10975429
		R_18SPR17		18669036
		R_18SPR19		13704771
		R_18SPR20		11515025
		R_18SPR22		15109258
		R_18SPR23		16362828
		R_18SPR24		10407958
		R_18SPR25		7883757
		R_18SPR27		17647178
		R_18SPR28		8731520
		R_18SPR29		5422714
		R_18SPR30		5418632
		R_18SPRc1		12174723
		R_18SPRc6		11208601
		R_18SPRc7		11726977
		R_18SPRc8		13609145
		R_18SPRc10		11024460
		R_18SPRc11		10030702
		R_18SPRc13		9152160
		R_18SPRc16		10176306
		R_18SPRg1		9403580
		R_18SPRg3		11839186
		R_18SPRg6		12324963
		R_18SPRg8		9658189
		R_18SPRg9		7396733
		R_18SPRg13		7885038
		R_18SPRg14		440366
		R_18SPRg15		13335184
		R_18UTS4		8886024
		R_18UTS5		1503691
		R_18UTS7		3865256
		R_18UTS8		2513414
		R_18UTS9		2845443
		R_18UTS10		9329555
		R_18UTS12		10342356
		R_18UTS14		2120354
		R_18UTS15		3842314
		R_18UTS20		3003591
		Geneid		Mapped read number (exon)
		R1		9500326
		R2		9766847
		R3		8344879
		R4		7530413
		R5		7292865
		R6		7083536
		R7		6219866
		R8		6084025
		R9		9184460
		R10		10070808
		R11		9078928
		R12		6907760
		R13		6577011
		R14		6627938
		R15		9529005
		R16		7750097
		R17		5705793
		R18		4903600
		R19		8040737
		R20		7446243
		R21		7658397
		R22		5380475
		R23		7564887
		R24		7312591
		R25		7004838
		R26		5999100
		R27		7144314
		R28		7724818
		R29		8919314
		R30		7388761
		R31		7483380
		R32		5628759
		R33		8203773
		R34		8283958
		R35		6847238
		R36		8436709
		R37		8430286
		R38		6998214
		R39		7405586
		R40		7445689
		R41		8004050
		R42		6592401
		R43		7684362
		R44		6712597
		R45		5951809
		R46		5813218
		R47		6404686
		R48		5891416
		R49		5783067
		R50		8072654
		R51		8435865
		R52		5947463
		R53		7763306
		R54		7155068
		R55		10119526
		R56		10489605
		R57		7765951
		R58		7454733
		R59		7758494
		R60		6709287
		R61		9804188
		R62		12460520
		R63		9560794
		R64		9519512
		R65		7944276
		R66		7764231
		R_18KASc1		6072861
		R_18KASc2		16079924
		R_18KASc3		5881838
		R_18KASc4		7403905
		R_18KASc7		22601390
		R_18KASc8		6757810
		R_18KASc9		9066843
		R_18KASc16		7588392
		R_18KASc19		6118502
		R_18KASc20		6766243
		R_18KASc21		9284798
		R_18KASc22		7796703
		R_18KASe1		11808545
		R_18KASe2		9736960
		R_18KASe3		9333377
		R_18KASe8		9255763
		R_18KASe9		7997740
		R_18KASe10		7929102
		R_18KASe11		9761992
		R_18KASe12		10324230
		R_18KASe13		9580341
		R_18KASe14		8774119
		R_18KASe17		11952955
		R_18KASe18		11127266
		R_18KASf1		11718363
		R_18KASf2		9053154
		R_18KASf3		9371466
		R_18KASf7		7412968
		R_18KASf9		8589427
		R_18KASf10		7363915
		R_18KASf11		6289742
		R_18KASf12		11996786
		R_18KASf15		7440611
		R_18KASf16		11348892
		R_18KASf17		6045816
		R_18KASf20		6237571
		R_18KASf21		7433424
		R_18MKB1		6654485
		R_18MKB2		8752118
		R_18MKB3		8210028
		R_18MKB4		10197163
		R_18MKB8		7015312
		R_18MKB9		7073878
		R_18MKB10		5930730
		R_18MKB11		6789191
		R_18MKB12		5668438
		R_18MKB13		10011677
		R_18MKB14		8840078
		R_18MKB18		4886880
		R_18MKB19		5137789
		R_18MKB20		11543843
		R_18HRO1		13176156
		R_18HRO2		5935562
		R_18HRO3		7869911
		R_18HRO4		5730556
		R_18HRO5		4588416
		R_18HRO6		8938832
		R_18HRO7		5134242
		R_18HRO8		6886890
		R_18HRO9		7568173
		R_18HRO10		8145879
		R_18HRO11		6035516
		R_18HRO12		6904589
		R_18HRO13		7312246
		R_18HRO14		5899746
		R_18HRO15		6270344
		R_18HRO16		6076888
		R_18HRO17		3451725
		R_18HRO18		7314187
		R_18HRO19		5708286
		R_18HRO20		7031772
		R_18HRO21		9840834
		R_18HRO22		9636930
		R_18HRO23		3508071
		R_18HRO24		3883697
		R_18NGY1		11163606
		R_18NGY2		7567377
		R_18NGY3		7059398
		R_18NGY4		8189751
		R_18NGY5		8767397
		R_18NGY6		8615990
		R_18NGY7		7230847
		R_18NGY8		9111602
		R_18NGY9		9654963
		R_18NGY10		6796803
		R_18NGY11		7072105
		R_18NGY12		7800565
		R_18NGY13		6592339
		R_18NGY14		7283973
		R_18NGY15		7171222
		R_18NGY16		10045962
		R_18NGY17		9019129
		R_18NGY18		7241484
		R_18NGY19		6693368
		R_18NGY20		10071719
		R_18NGY21		7648518
		R_18NGY22		8017232
		R_18NGY23		8671677
		R_18NGY24		8804848
		R_18NGY25		10352260
		R_18NGY26		8876571
		R_18NGY27		7888677
		R_18NGY28		36448991
		R_18NGY29		7133810
		R_18NGY30		12888458
		R_18TROb1		14348508
		R_18TROb2		8545542
		R_18TROb3		7140234
		R_18TROb4		7343869
		R_18TROb5		5922232
		R_18TROb6		5972908
		R_18TROb7		8942519
		R_18TROb8		8238910
		R_18TROb9		7276055
		R_18TROb10		10075284
		R_18TROb11		5833256
		R_18TROb12		5659556
		R_18TROb13		6715398
		R_18TROb14		6505190
		R_18TROb15		6846074
		R_18TROf1		8885709
		R_18TROf2		5317144
		R_18TROf3		7606863
		R_18TROf4		6341155
		R_18TROf5		5761313
		R_18TROf6		5686409
		R_18TROf7		8727657
		R_18TROf8		4628796
		R_18TROf		6667182
		R_18TROf10		6335151
		R_18TROf11		11370489
		R_18TROf12		6662435
		R_18TROf13		8293349
		R_18TROf14		5429623
		R_18TROf15		6139183
		R_18SPR1		9448142
		R_18SPR2		11796349
		R_18SPR3		6289685
		R_18SPR5		44010107
		R_18SPR6		3833438
		R_18SPR7		9768887
		R_18SPR8		11116525
		R_18SPR10		13188364
		R_18SPR11		9029391
		R_18SPR13		8793744
		R_18SPR14		9609848
		R_18SPR15		12054267
		R_18SPR16		10975429
		R_18SPR17		18669036
		R_18SPR19		13704771
		R_18SPR20		11515025
		R_18SPR22		15109258
		R_18SPR23		16362828
		R_18SPR24		10407958
		R_18SPR25		7883757
		R_18SPR27		17647178
		R_18SPR28		8731520
		R_18SPR29		5422714
		R_18SPR30		5418632
		R_18SPRc1		12174723
		R_18SPRc6		11208601
		R_18SPRc7		11726977
		R_18SPRc8		13609145
		R_18SPRc10		11024460
		R_18SPRc11		10030702
		R_18SPRc13		9152160
		R_18SPRc16		10176306
		R_18SPRg1		9403580
		R_18SPRg3		11839186
		R_18SPRg6		12324963
		R_18SPRg8		9658189
		R_18SPRg9		7396733
		R_18SPRg13		7885038
		R_18SPRg14		440366
		R_18SPRg15		13335184
		R_18UTS4		8886024
		R_18UTS5		1503691
		R_18UTS7		3865256
		R_18UTS8		2513414
		R_18UTS9		2845443
		R_18UTS10		9329555
		R_18UTS12		10342356
		R_18UTS14		2120354
		R_18UTS15		3842314
		R_18UTS20		3003591
		Geneid		Mapped read number (exon)
		R1		9500326
		R2		9766847
		R3		8344879
		R4		7530413
		R5		7292865
		R6		7083536
		R7		6219866
		R8		6084025
		R9		9184460
		R10		10070808
		R11		9078928
		R12		6907760
		R13		6577011
		R14		6627938
		R15		9529005
		R16		7750097
		R17		5705793
		R18		4903600
		R19		8040737
		R20		7446243
		R21		7658397
		R22		5380475
		R23		7564887
		R24		7312591
		R25		7004838
		R26		5999100
		R27		7144314
		R28		7724818
		R29		8919314
		R30		7388761
		R31		7483380
		R32		5628759
		R33		8203773
		R34		8283958
		R35		6847238
		R36		8436709
		R37		8430286
		R38		6998214
		R39		7405586
		R40		7445689
		R41		8004050
		R42		6592401
		R43		7684362
		R44		6712597
		R45		5951809
		R46		5813218
		R47		6404686
		R48		5891416
		R49		5783067
		R50		8072654
		R51		8435865
		R52		5947463
		R53		7763306
		R54		7155068
		R55		10119526
		R56		10489605
		R57		7765951
		R58		7454733
		R59		7758494
		R60		6709287
		R61		9804188
		R62		12460520
		R63		9560794
		R64		9519512
		R65		7944276
		R66		7764231
		R_18KASc1		6072861
		R_18KASc2		16079924
		R_18KASc3		5881838
		R_18KASc4		7403905
		R_18KASc7		22601390
		R_18KASc8		6757810
		R_18KASc9		9066843
		R_18KASc16		7588392
		R_18KASc19		6118502
		R_18KASc20		6766243
		R_18KASc21		9284798
		R_18KASc22		7796703
		R_18KASe1		11808545
		R_18KASe2		9736960
		R_18KASe3		9333377
		R_18KASe8		9255763
		R_18KASe9		7997740
		R_18KASe10		7929102
		R_18KASe11		9761992
		R_18KASe12		10324230
		R_18KASe13		9580341
		R_18KASe14		8774119
		R_18KASe17		11952955
		R_18KASe18		11127266
		R_18KASf1		11718363
		R_18KASf2		9053154
		R_18KASf3		9371466
		R_18KASf7		7412968
		R_18KASf9		8589427
		R_18KASf10		7363915
		R_18KASf11		6289742
		R_18KASf12		11996786
		R_18KASf15		7440611
		R_18KASf16		11348892
		R_18KASf17		6045816
		R_18KASf20		6237571
		R_18KASf21		7433424
		R_18MKB1		6654485
		R_18MKB2		8752118
		R_18MKB3		8210028
		R_18MKB4		10197163
		R_18MKB8		7015312
		R_18MKB9		7073878
		R_18MKB10		5930730
		R_18MKB11		6789191
		R_18MKB12		5668438
		R_18MKB13		10011677
		R_18MKB14		8840078
		R_18MKB18		4886880
		R_18MKB19		5137789
		R_18MKB20		11543843
		R_18HRO1		13176156
		R_18HRO2		5935562
		R_18HRO3		7869911
		R_18HRO4		5730556
		R_18HRO5		4588416
		R_18HRO6		8938832
		R_18HRO7		5134242
		R_18HRO8		6886890
		R_18HRO9		7568173
		R_18HRO10		8145879
		R_18HRO11		6035516
		R_18HRO12		6904589
		R_18HRO13		7312246
		R_18HRO14		5899746
		R_18HRO15		6270344
		R_18HRO16		6076888
		R_18HRO17		3451725
		R_18HRO18		7314187
		R_18HRO19		5708286
		R_18HRO20		7031772
		R_18HRO21		9840834
		R_18HRO22		9636930
		R_18HRO23		3508071
		R_18HRO24		3883697
		R_18NGY1		11163606
		R_18NGY2		7567377
		R_18NGY3		7059398
		R_18NGY4		8189751
		R_18NGY5		8767397
		R_18NGY6		8615990
		R_18NGY7		7230847
		R_18NGY8		9111602
		R_18NGY9		9654963
		R_18NGY10		6796803
		R_18NGY11		7072105
		R_18NGY12		7800565
		R_18NGY13		6592339
		R_18NGY14		7283973
		R_18NGY15		7171222
		R_18NGY16		10045962
		R_18NGY17		9019129
		R_18NGY18		7241484
		R_18NGY19		6693368
		R_18NGY20		10071719
		R_18NGY21		7648518
		R_18NGY22		8017232
		R_18NGY23		8671677
		R_18NGY24		8804848
		R_18NGY25		10352260
		R_18NGY26		8876571
		R_18NGY27		7888677
		R_18NGY28		36448991
		R_18NGY29		7133810
		R_18NGY30		12888458
		R_18TROb1		14348508
		R_18TROb2		8545542
		R_18TROb3		7140234
		R_18TROb4		7343869
		R_18TROb5		5922232
		R_18TROb6		5972908
		R_18TROb7		8942519
		R_18TROb8		8238910
		R_18TROb9		7276055
		R_18TROb10		10075284
		R_18TROb11		5833256
		R_18TROb12		5659556
		R_18TROb13		6715398
		R_18TROb14		6505190
		R_18TROb15		6846074
		R_18TROf1		8885709
		R_18TROf2		5317144
		R_18TROf3		7606863
		R_18TROf4		6341155
		R_18TROf5		5761313
		R_18TROf6		5686409
		R_18TROf7		8727657
		R_18TROf8		4628796
		R_18TROf		6667182
		R_18TROf10		6335151
		R_18TROf11		11370489
		R_18TROf12		6662435
		R_18TROf13		8293349
		R_18TROf14		5429623
		R_18TROf15		6139183
		R_18SPR1		9448142
		R_18SPR2		11796349
		R_18SPR3		6289685
		R_18SPR5		44010107
		R_18SPR6		3833438
		R_18SPR7		9768887
		R_18SPR8		11116525
		R_18SPR10		13188364
		R_18SPR11		9029391
		R_18SPR13		8793744
		R_18SPR14		9609848
		R_18SPR15		12054267
		R_18SPR16		10975429
		R_18SPR17		18669036
		R_18SPR19		13704771
		R_18SPR20		11515025
		R_18SPR22		15109258
		R_18SPR23		16362828
		R_18SPR24		10407958
		R_18SPR25		7883757
		R_18SPR27		17647178
		R_18SPR28		8731520
		R_18SPR29		5422714
		R_18SPR30		5418632
		R_18SPRc1		12174723
		R_18SPRc6		11208601
		R_18SPRc7		11726977
		R_18SPRc8		13609145
		R_18SPRc10		11024460
		R_18SPRc11		10030702
		R_18SPRc13		9152160
		R_18SPRc16		10176306
		R_18SPRg1		9403580
		R_18SPRg3		11839186
		R_18SPRg6		12324963
		R_18SPRg8		9658189
		R_18SPRg9		7396733
		R_18SPRg13		7885038
		R_18SPRg14		440366
		R_18SPRg15		13335184
		R_18UTS4		8886024
		R_18UTS5		1503691
		R_18UTS7		3865256
		R_18UTS8		2513414
		R_18UTS9		2845443
		R_18UTS10		9329555
		R_18UTS12		10342356
		R_18UTS14		2120354
		R_18UTS15		3842314
		R_18UTS20		3003591
		Geneid		Mapped read number (exon)
		R1		9500326
		R2		9766847
		R3		8344879
		R4		7530413
		R5		7292865
		R6		7083536
		R7		6219866
		R8		6084025
		R9		9184460
		R10		10070808
		R11		9078928
		R12		6907760
		R13		6577011
		R14		6627938
		R15		9529005
		R16		7750097
		R17		5705793
		R18		4903600
		R19		8040737
		R20		7446243
		R21		7658397
		R22		5380475
		R23		7564887
		R24		7312591
		R25		7004838
		R26		5999100
		R27		7144314
		R28		7724818
		R29		8919314
		R30		7388761
		R31		7483380
		R32		5628759
		R33		8203773
		R34		8283958
		R35		6847238
		R36		8436709
		R37		8430286
		R38		6998214
		R39		7405586
		R40		7445689
		R41		8004050
		R42		6592401
		R43		7684362
		R44		6712597
		R45		5951809
		R46		5813218
		R47		6404686
		R48		5891416
		R49		5783067
		R50		8072654
		R51		8435865
		R52		5947463
		R53		7763306
		R54		7155068
		R55		10119526
		R56		10489605
		R57		7765951
		R58		7454733
		R59		7758494
		R60		6709287
		R61		9804188
		R62		12460520
		R63		9560794
		R64		9519512
		R65		7944276
		R66		7764231
		R_18KASc1		6072861
		R_18KASc2		16079924
		R_18KASc3		5881838
		R_18KASc4		7403905
		R_18KASc7		22601390
		R_18KASc8		6757810
		R_18KASc9		9066843
		R_18KASc16		7588392
		R_18KASc19		6118502
		R_18KASc20		6766243
		R_18KASc21		9284798
		R_18KASc22		7796703
		R_18KASe1		11808545
		R_18KASe2		9736960
		R_18KASe3		9333377
		R_18KASe8		9255763
		R_18KASe9		7997740
		R_18KASe10		7929102
		R_18KASe11		9761992
		R_18KASe12		10324230
		R_18KASe13		9580341
		R_18KASe14		8774119
		R_18KASe17		11952955
		R_18KASe18		11127266
		R_18KASf1		11718363
		R_18KASf2		9053154
		R_18KASf3		9371466
		R_18KASf7		7412968
		R_18KASf9		8589427
		R_18KASf10		7363915
		R_18KASf11		6289742
		R_18KASf12		11996786
		R_18KASf15		7440611
		R_18KASf16		11348892
		R_18KASf17		6045816
		R_18KASf20		6237571
		R_18KASf21		7433424
		R_18MKB1		6654485
		R_18MKB2		8752118
		R_18MKB3		8210028
		R_18MKB4		10197163
		R_18MKB8		7015312
		R_18MKB9		7073878
		R_18MKB10		5930730
		R_18MKB11		6789191
		R_18MKB12		5668438
		R_18MKB13		10011677
		R_18MKB14		8840078
		R_18MKB18		4886880
		R_18MKB19		5137789
		R_18MKB20		11543843
		R_18HRO1		13176156
		R_18HRO2		5935562
		R_18HRO3		7869911
		R_18HRO4		5730556
		R_18HRO5		4588416
		R_18HRO6		8938832
		R_18HRO7		5134242
		R_18HRO8		6886890
		R_18HRO9		7568173
		R_18HRO10		8145879
		R_18HRO11		6035516
		R_18HRO12		6904589
		R_18HRO13		7312246
		R_18HRO14		5899746
		R_18HRO15		6270344
		R_18HRO16		6076888
		R_18HRO17		3451725
		R_18HRO18		7314187
		R_18HRO19		5708286
		R_18HRO20		7031772
		R_18HRO21		9840834
		R_18HRO22		9636930
		R_18HRO23		3508071
		R_18HRO24		3883697
		R_18NGY1		11163606
		R_18NGY2		7567377
		R_18NGY3		7059398
		R_18NGY4		8189751
		R_18NGY5		8767397
		R_18NGY6		8615990
		R_18NGY7		7230847
		R_18NGY8		9111602
		R_18NGY9		9654963
		R_18NGY10		6796803
		R_18NGY11		7072105
		R_18NGY12		7800565
		R_18NGY13		6592339
		R_18NGY14		7283973
		R_18NGY15		7171222
		R_18NGY16		10045962
		R_18NGY17		9019129
		R_18NGY18		7241484
		R_18NGY19		6693368
		R_18NGY20		10071719
		R_18NGY21		7648518
		R_18NGY22		8017232
		R_18NGY23		8671677
		R_18NGY24		8804848
		R_18NGY25		10352260
		R_18NGY26		8876571
		R_18NGY27		7888677
		R_18NGY28		36448991
		R_18NGY29		7133810
		R_18NGY30		12888458
		R_18TROb1		14348508
		R_18TROb2		8545542
		R_18TROb3		7140234
		R_18TROb4		7343869
		R_18TROb5		5922232
		R_18TROb6		5972908
		R_18TROb7		8942519
		R_18TROb8		8238910
		R_18TROb9		7276055
		R_18TROb10		10075284
		R_18TROb11		5833256
		R_18TROb12		5659556
		R_18TROb13		6715398
		R_18TROb14		6505190
		R_18TROb15		6846074
		R_18TROf1		8885709
		R_18TROf2		5317144
		R_18TROf3		7606863
		R_18TROf4		6341155
		R_18TROf5		5761313
		R_18TROf6		5686409
		R_18TROf7		8727657
		R_18TROf8		4628796
		R_18TROf		6667182
		R_18TROf10		6335151
		R_18TROf11		11370489
		R_18TROf12		6662435
		R_18TROf13		8293349
		R_18TROf14		5429623
		R_18TROf15		6139183
		R_18SPR1		9448142
		R_18SPR2		11796349
		R_18SPR3		6289685
		R_18SPR5		44010107
		R_18SPR6		3833438
		R_18SPR7		9768887
		R_18SPR8		11116525
		R_18SPR10		13188364
		R_18SPR11		9029391
		R_18SPR13		8793744
		R_18SPR14		9609848
		R_18SPR15		12054267
		R_18SPR16		10975429
		R_18SPR17		18669036
		R_18SPR19		13704771
		R_18SPR20		11515025
		R_18SPR22		15109258
		R_18SPR23		16362828
		R_18SPR24		10407958
		R_18SPR25		7883757
		R_18SPR27		17647178
		R_18SPR28		8731520
		R_18SPR29		5422714
		R_18SPR30		5418632
		R_18SPRc1		12174723
		R_18SPRc6		11208601
		R_18SPRc7		11726977
		R_18SPRc8		13609145
		R_18SPRc10		11024460
		R_18SPRc11		10030702
		R_18SPRc13		9152160
		R_18SPRc16		10176306
[truncated: 5,310 more rows]

## Sheet: 6
	Supplementary table 6 Gene ontology (GO) analysis of the coexpression modules in the maize roots.
	Module	GO ID	GO term	GO Category	FDR	P-Value	Nr Test	Nr Reference	Non Annot Test	Non Annot Reference
	black
		GO:0022626	cytosolic ribosome	CELLULAR_COMPONENT	5.78853e-121	5.4149e-125	188	226	1076	21238
		GO:0044391	ribosomal subunit	CELLULAR_COMPONENT	2.94219e-116	5.50457e-120	161	144	1103	21320
		GO:0044445	cytosolic part	CELLULAR_COMPONENT	1.12312e-111	3.15187e-115	194	297	1070	21167
		GO:0005840	ribosome	CELLULAR_COMPONENT	6.02268e-96	2.25358e-99	208	467	1056	20997
		GO:0003735	structural constituent of ribosome	MOLECULAR_FUNCTION	8.99386e-93	4.20667e-96	170	284	1094	21180
		GO:0043228	non-membrane-bounded organelle	CELLULAR_COMPONENT	1.36928e-91	8.96626e-95	357	1669	907	19795
		GO:0043232	intracellular non-membrane-bounded organelle	CELLULAR_COMPONENT	1.36928e-91	8.96626e-95	357	1669	907	19795
		GO:0032991	protein-containing complex	CELLULAR_COMPONENT	1.08167e-81	8.09481e-85	420	2484	844	18980
		GO:0005198	structural molecule activity	MOLECULAR_FUNCTION	2.64904e-81	2.23025e-84	178	401	1086	21063
		GO:0005730	nucleolus	CELLULAR_COMPONENT	7.28389e-78	6.81374e-81	209	628	1055	20836
		GO:1990904	ribonucleoprotein complex	CELLULAR_COMPONENT	2.85828e-72	2.94116e-75	222	782	1042	20682
		GO:0022625	cytosolic large ribosomal subunit	CELLULAR_COMPONENT	1.23218e-69	1.38318e-72	91	66	1173	21398
		GO:0015934	large ribosomal subunit	CELLULAR_COMPONENT	7.76183e-69	9.43909e-72	95	81	1169	21383
		GO:0070013	intracellular organelle lumen	CELLULAR_COMPONENT	2.40974e-61	3.60672e-64	258	1238	1006	20226
		GO:0031974	membrane-enclosed lumen	CELLULAR_COMPONENT	2.40974e-61	3.60672e-64	258	1238	1006	20226
		GO:0043233	organelle lumen	CELLULAR_COMPONENT	2.40974e-61	3.60672e-64	258	1238	1006	20226
		GO:0005618	cell wall	CELLULAR_COMPONENT	1.82399e-55	2.90063e-58	232	1097	1032	20367
		GO:0030312	external encapsulating structure	CELLULAR_COMPONENT	1.02718e-54	1.72958e-57	235	1137	1029	20327
		GO:0031981	nuclear lumen	CELLULAR_COMPONENT	1.62886e-54	2.89507e-57	226	1059	1038	20405
		GO:0044446	intracellular organelle part	CELLULAR_COMPONENT	1.23611e-48	2.31266e-51	541	4937	723	16527
		GO:0044422	organelle part	CELLULAR_COMPONENT	4.79624e-48	9.42199e-51	541	4960	723	16504
		GO:0071944	cell periphery	CELLULAR_COMPONENT	7.42108e-48	1.52726e-50	531	4828	733	16636
		GO:0044428	nuclear part	CELLULAR_COMPONENT	4.93362e-47	1.06149e-49	232	1247	1032	20217
		GO:0022627	cytosolic small ribosomal subunit	CELLULAR_COMPONENT	5.2107e-46	1.16985e-48	62	48	1202	21416
		GO:0015935	small ribosomal subunit	CELLULAR_COMPONENT	2.01018e-45	4.70107e-48	66	63	1198	21401
		GO:0001510	RNA methylation	BIOLOGICAL_PROCESS	3.14247e-45	7.64306e-48	91	172	1173	21292
		GO:0000786	nucleosome	CELLULAR_COMPONENT	5.14485e-45	1.29945e-47	60	45	1204	21419
		GO:0044815	DNA packaging complex	CELLULAR_COMPONENT	2.33746e-44	6.12245e-47	60	47	1204	21417
		GO:0032993	protein-DNA complex	CELLULAR_COMPONENT	1.12119e-43	3.04157e-46	63	59	1201	21405
		GO:0065004	protein-DNA complex assembly	BIOLOGICAL_PROCESS	1.03024e-42	2.89123e-45	64	66	1200	21398
		GO:0043603	cellular amide metabolic process	BIOLOGICAL_PROCESS	1.55274e-42	4.50281e-45	257	1598	1007	19866
		GO:0031497	chromatin assembly	BIOLOGICAL_PROCESS	6.01554e-42	1.80072e-44	64	69	1200	21395
		GO:0006334	nucleosome assembly	BIOLOGICAL_PROCESS	2.39356e-41	7.38892e-44	60	57	1204	21407
		GO:0071824	protein-DNA complex subunit organization	BIOLOGICAL_PROCESS	1.04176e-40	3.31335e-43	64	74	1200	21390
		GO:0006323	DNA packaging	BIOLOGICAL_PROCESS	2.71963e-39	8.90429e-42	64	80	1200	21384
		GO:0034728	nucleosome organization	BIOLOGICAL_PROCESS	3.32593e-39	1.12005e-41	60	65	1204	21399
		GO:0005829	cytosol	CELLULAR_COMPONENT	4.80337e-39	1.66253e-41	296	2121	968	19343
		GO:0071103	DNA conformation change	BIOLOGICAL_PROCESS	9.52349e-37	3.38534e-39	74	139	1190	21325
		GO:0006412	translation	BIOLOGICAL_PROCESS	1.9346e-36	7.05794e-39	215	1300	1049	20164
		GO:0006333	chromatin assembly or disassembly	BIOLOGICAL_PROCESS	3.44833e-36	1.2903e-38	68	113	1196	21351
		GO:0043043	peptide biosynthetic process	BIOLOGICAL_PROCESS	5.10834e-36	1.95923e-38	215	1310	1049	20154
		GO:0006518	peptide metabolic process	BIOLOGICAL_PROCESS	1.33767e-34	5.25556e-37	217	1364	1047	20100
		GO:0098798	mitochondrial protein complex	CELLULAR_COMPONENT	3.06244e-34	1.23185e-36	60	87	1204	21377
		GO:0044444	cytoplasmic part	CELLULAR_COMPONENT	5.47985e-34	2.2555e-36	723	8403	541	13061
		GO:0043604	amide biosynthetic process	BIOLOGICAL_PROCESS	9.05502e-34	3.81175e-36	216	1374	1048	20090
		GO:0043414	macromolecule methylation	BIOLOGICAL_PROCESS	1.09821e-33	4.72568e-36	122	489	1142	20975
		GO:0005773	vacuole	CELLULAR_COMPONENT	8.38555e-33	3.68682e-35	236	1616	1028	19848
		GO:0005774	vacuolar membrane	CELLULAR_COMPONENT	9.86016e-33	4.42739e-35	154	780	1110	20684
		GO:0044437	vacuolar part	CELLULAR_COMPONENT	2.67741e-32	1.22725e-34	154	788	1110	20676
		GO:0098800	inner mitochondrial membrane protein complex	CELLULAR_COMPONENT	4.62782e-32	2.16456e-34	52	64	1212	21400
		GO:0000785	chromatin	CELLULAR_COMPONENT	6.01961e-31	2.87184e-33	67	141	1197	21323
		GO:0009506	plasmodesma	CELLULAR_COMPONENT	2.06372e-30	1.02317e-32	165	930	1099	20534
		GO:0055044	symplast	CELLULAR_COMPONENT	2.06372e-30	1.02317e-32	165	930	1099	20534
		GO:0044429	mitochondrial part	CELLULAR_COMPONENT	2.66828e-30	1.34787e-32	98	348	1166	21116
		GO:0044455	mitochondrial membrane part	CELLULAR_COMPONENT	2.84237e-30	1.4624e-32	56	90	1208	21374
		GO:0005911	cell-cell junction	CELLULAR_COMPONENT	3.04798e-30	1.5967e-32	165	934	1099	20530
		GO:0030054	cell junction	CELLULAR_COMPONENT	3.40811e-30	1.81723e-32	166	945	1098	20519
		GO:0070469	respirasome	CELLULAR_COMPONENT	7.71081e-30	4.1836e-32	50	66	1214	21398
		GO:0098803	respiratory chain complex	CELLULAR_COMPONENT	2.75497e-28	1.52052e-30	44	49	1220	21415
		GO:0005746	mitochondrial respirasome	CELLULAR_COMPONENT	4.82501e-28	2.70814e-30	44	50	1220	21414
		GO:0034622	cellular protein-containing complex assembly	BIOLOGICAL_PROCESS	8.31928e-28	4.7472e-30	146	800	1118	20664
		GO:0005737	cytoplasm	CELLULAR_COMPONENT	1.33568e-27	7.74667e-30	763	9452	501	12012
		GO:0065003	protein-containing complex assembly	BIOLOGICAL_PROCESS	9.87697e-27	5.82085e-29	153	891	1111	20573
		GO:0044427	chromosomal part	CELLULAR_COMPONENT	3.07429e-26	1.84055e-28	76	237	1188	21227
		GO:0005886	plasma membrane	CELLULAR_COMPONENT	6.52291e-26	3.96622e-28	414	4139	850	17325
		GO:0098805	whole membrane	CELLULAR_COMPONENT	9.33526e-26	5.76358e-28	168	1067	1096	20397
		GO:0016043	cellular component organization	BIOLOGICAL_PROCESS	1.71781e-25	1.07664e-27	413	4146	851	17318
		GO:0043933	protein-containing complex subunit organization	BIOLOGICAL_PROCESS	2.17285e-25	1.38217e-27	156	952	1108	20512
		GO:0071840	cellular component organization or biogenesis	BIOLOGICAL_PROCESS	9.31678e-25	6.01364e-27	446	4653	818	16811
		GO:0009451	RNA modification	BIOLOGICAL_PROCESS	1.07352e-24	7.02957e-27	92	375	1172	21089
		GO:0005740	mitochondrial envelope	CELLULAR_COMPONENT	1.51362e-24	1.0053e-26	78	270	1186	21194
		GO:0032259	methylation	BIOLOGICAL_PROCESS	2.63694e-24	1.77605e-26	134	757	1130	20707
		GO:0098588	bounding membrane of organelle	CELLULAR_COMPONENT	2.66946e-24	1.82293e-26	192	1367	1072	20097
		GO:0044085	cellular component biogenesis	BIOLOGICAL_PROCESS	3.01853e-24	2.08953e-26	240	1928	1024	19536
		GO:0005743	mitochondrial inner membrane	CELLULAR_COMPONENT	3.30065e-24	2.3157e-26	66	191	1198	21273
		GO:0031090	organelle membrane	CELLULAR_COMPONENT	9.00766e-24	6.40395e-26	259	2178	1005	19286
		GO:0016020	membrane	CELLULAR_COMPONENT	1.41456e-23	1.01891e-25	617	7317	647	14147
		GO:0031966	mitochondrial membrane	CELLULAR_COMPONENT	1.92024e-23	1.40111e-25	73	247	1191	21217
		GO:0022607	cellular component assembly	BIOLOGICAL_PROCESS	2.90827e-22	2.14923e-24	175	1237	1089	20227
		GO:0006325	chromatin organization	BIOLOGICAL_PROCESS	4.67864e-22	3.50132e-24	114	612	1150	20852
		GO:0005694	chromosome	CELLULAR_COMPONENT	1.07168e-21	8.12029e-24	78	306	1186	21158
		GO:1901566	organonitrogen compound biosynthetic process	BIOLOGICAL_PROCESS	2.60444e-21	1.99779e-23	290	2674	974	18790
		GO:0005623	cell	CELLULAR_COMPONENT	1.12329e-20	8.82658e-23	1013	14480	251	6984
		GO:0044464	cell part	CELLULAR_COMPONENT	1.12329e-20	8.82658e-23	1013	14480	251	6984
		GO:1990204	oxidoreductase complex	CELLULAR_COMPONENT	5.61387e-20	4.46379e-22	44	94	1220	21370
		GO:0043229	intracellular organelle	CELLULAR_COMPONENT	6.44055e-19	5.18136e-21	826	11150	438	10314
		GO:0043226	organelle	CELLULAR_COMPONENT	6.56116e-19	5.33976e-21	826	11151	438	10313
		GO:0046982	protein heterodimerization activity	MOLECULAR_FUNCTION	1.01564e-18	8.36078e-21	54	166	1210	21298
		GO:0030964	NADH dehydrogenase complex	CELLULAR_COMPONENT	4.31899e-18	3.63619e-20	29	34	1235	21430
		GO:0045271	respiratory chain complex I	CELLULAR_COMPONENT	4.31899e-18	3.63619e-20	29	34	1235	21430
		GO:0051276	chromosome organization	BIOLOGICAL_PROCESS	6.216e-17	5.29145e-19	122	810	1142	20654
		GO:0019866	organelle inner membrane	CELLULAR_COMPONENT	9.23624e-17	7.94887e-19	70	313	1194	21151
		GO:0005747	mitochondrial respiratory chain complex I	CELLULAR_COMPONENT	1.00205e-16	8.71755e-19	27	32	1237	21432
		GO:0016684	oxidoreductase activity, acting on peroxide as acceptor	MOLECULAR_FUNCTION	1.2114e-16	1.07655e-18	54	189	1210	21275
		GO:0004601	peroxidase activity	MOLECULAR_FUNCTION	1.2114e-16	1.07655e-18	54	189	1210	21275
		GO:0009536	plastid	CELLULAR_COMPONENT	1.67092e-16	1.50055e-18	305	3111	959	18353
		GO:0009505	plant-type cell wall	CELLULAR_COMPONENT	2.86372e-16	2.59851e-18	84	446	1180	21018
		GO:0009853	photorespiration	BIOLOGICAL_PROCESS	4.46516e-16	4.09341e-18	48	153	1216	21311
		GO:0071555	cell wall organization	BIOLOGICAL_PROCESS	5.83282e-16	5.40177e-18	134	969	1130	20495
		GO:0016209	antioxidant activity	MOLECULAR_FUNCTION	7.20277e-16	6.73786e-18	59	237	1205	21227
		GO:0045229	external encapsulating structure organization	BIOLOGICAL_PROCESS	1.98112e-15	1.87178e-17	136	1008	1128	20456
		GO:0009664	plant-type cell wall organization	BIOLOGICAL_PROCESS	8.21749e-15	7.84082e-17	84	476	1180	20988
		GO:0080129	proteasome core complex assembly	BIOLOGICAL_PROCESS	1.20085e-14	1.15704e-16	43	134	1221	21330
		GO:0044424	intracellular part	CELLULAR_COMPONENT	1.55146e-14	1.50937e-16	870	12296	394	9168
		GO:0043094	cellular metabolic compound salvage	BIOLOGICAL_PROCESS	2.46362e-14	2.41983e-16	50	188	1214	21276
		GO:0051788	response to misfolded protein	BIOLOGICAL_PROCESS	2.68971e-14	2.66707e-16	49	181	1215	21283
		GO:0005507	copper ion binding	MOLECULAR_FUNCTION	3.3256e-14	3.32871e-16	62	287	1202	21177
		GO:0005739	mitochondrion	CELLULAR_COMPONENT	3.66472e-14	3.70243e-16	184	1629	1080	19835
		GO:0043248	proteasome assembly	BIOLOGICAL_PROCESS	3.77731e-14	3.85152e-16	49	183	1215	21281
		GO:0071554	cell wall organization or biogenesis	BIOLOGICAL_PROCESS	4.1789e-14	4.30009e-16	166	1409	1098	20055
		GO:0043231	intracellular membrane-bounded organelle	CELLULAR_COMPONENT	9.19988e-14	9.55273e-16	780	10780	484	10684
		GO:0043227	membrane-bounded organelle	CELLULAR_COMPONENT	9.35649e-14	9.80287e-16	780	10781	484	10683
		GO:0046686	response to cadmium ion	BIOLOGICAL_PROCESS	1.07315e-13	1.13439e-15	110	773	1154	20691
		GO:0006259	DNA metabolic process	BIOLOGICAL_PROCESS	1.07815e-13	1.14976e-15	127	963	1137	20501
		GO:0005576	extracellular region	CELLULAR_COMPONENT	3.87431e-13	4.16787e-15	149	1241	1115	20223
		GO:0071669	plant-type cell wall organization or biogenesis	BIOLOGICAL_PROCESS	4.19976e-13	4.55727e-15	100	682	1164	20782
		GO:0055086	nucleobase-containing small molecule metabolic process	BIOLOGICAL_PROCESS	4.85161e-13	5.30999e-15	185	1692	1079	19772
		GO:0019693	ribose phosphate metabolic process	BIOLOGICAL_PROCESS	5.7541e-13	6.40541e-15	145	1200	1119	20264
		GO:0009259	ribonucleotide metabolic process	BIOLOGICAL_PROCESS	5.7541e-13	6.40541e-15	145	1200	1119	20264
		GO:0006753	nucleoside phosphate metabolic process	BIOLOGICAL_PROCESS	7.97221e-13	8.94916e-15	182	1664	1082	19800
		GO:0010038	response to metal ion	BIOLOGICAL_PROCESS	1.13237e-12	1.28173e-14	125	975	1139	20489
		GO:0009117	nucleotide metabolic process	BIOLOGICAL_PROCESS	1.28834e-12	1.47032e-14	181	1661	1083	19803
		GO:0009507	chloroplast	CELLULAR_COMPONENT	2.05839e-12	2.3684e-14	273	2905	991	18559
		GO:0045333	cellular respiration	BIOLOGICAL_PROCESS	5.16983e-12	5.99681e-14	40	143	1224	21321
		GO:0009132	nucleoside diphosphate metabolic process	BIOLOGICAL_PROCESS	5.61426e-12	6.56485e-14	52	239	1212	21225
		GO:0044267	cellular protein metabolic process	BIOLOGICAL_PROCESS	5.75757e-12	6.78628e-14	414	4996	850	16468
		GO:0006084	acetyl-CoA metabolic process	BIOLOGICAL_PROCESS	6.78975e-12	8.0664e-14	41	152	1223	21312
		GO:0006996	organelle organization	BIOLOGICAL_PROCESS	7.39418e-12	8.85364e-14	238	2455	1026	19009
		GO:0006637	acyl-CoA metabolic process	BIOLOGICAL_PROCESS	3.29139e-11	4.00262e-13	41	161	1223	21303
		GO:0035383	thioester metabolic process	BIOLOGICAL_PROCESS	3.29139e-11	4.00262e-13	41	161	1223	21303
		GO:0005634	nucleus	CELLULAR_COMPONENT	4.43336e-11	5.43284e-13	407	4961	857	16503
		GO:0009165	nucleotide biosynthetic process	BIOLOGICAL_PROCESS	7.03843e-11	8.69104e-13	68	409	1196	21055
		GO:0005622	intracellular	CELLULAR_COMPONENT	7.92106e-11	9.85501e-13	876	12757	388	8707
		GO:1901293	nucleoside phosphate biosynthetic process	BIOLOGICAL_PROCESS	8.45603e-11	1.05997e-12	68	411	1196	21053
		GO:0006165	nucleoside diphosphate phosphorylation	BIOLOGICAL_PROCESS	9.33753e-11	1.1792e-12	49	234	1215	21230
		GO:0006694	steroid biosynthetic process	BIOLOGICAL_PROCESS	1.12312e-10	1.42886e-12	54	280	1210	21184
		GO:0019538	protein metabolic process	BIOLOGICAL_PROCESS	1.63918e-10	2.10073e-12	444	5578	820	15886
		GO:0015980	energy derivation by oxidation of organic compounds	BIOLOGICAL_PROCESS	2.24418e-10	2.89707e-12	41	173	1223	21291
		GO:0034641	cellular nitrogen compound metabolic process	BIOLOGICAL_PROCESS	2.28883e-10	2.97612e-12	567	7542	697	13922
		GO:0046939	nucleotide phosphorylation	BIOLOGICAL_PROCESS	2.63976e-10	3.45712e-12	50	251	1214	21213
		GO:0009060	aerobic respiration	BIOLOGICAL_PROCESS	2.70233e-10	3.56434e-12	31	99	1233	21365
		GO:0034032	purine nucleoside bisphosphate metabolic process	BIOLOGICAL_PROCESS	4.49451e-10	6.05434e-12	42	186	1222	21278
		GO:0033875	ribonucleoside bisphosphate metabolic process	BIOLOGICAL_PROCESS	4.49451e-10	6.05434e-12	42	186	1222	21278
		GO:0033865	nucleoside bisphosphate metabolic process	BIOLOGICAL_PROCESS	4.49451e-10	6.05434e-12	42	186	1222	21278
		GO:0006757	ATP generation from ADP	BIOLOGICAL_PROCESS	1.44105e-09	1.98161e-11	46	229	1218	21235
		GO:0046031	ADP metabolic process	BIOLOGICAL_PROCESS	1.44105e-09	1.98161e-11	46	229	1218	21235
		GO:0006096	glycolytic process	BIOLOGICAL_PROCESS	1.44105e-09	1.98161e-11	46	229	1218	21235
		GO:0009150	purine ribonucleotide metabolic process	BIOLOGICAL_PROCESS	1.85878e-09	2.57343e-11	125	1101	1139	20363
		GO:0006261	DNA-dependent DNA replication	BIOLOGICAL_PROCESS	1.93754e-09	2.7006e-11	43	205	1221	21259
		GO:0005753	mitochondrial proton-transporting ATP synthase complex	CELLULAR_COMPONENT	2.03591e-09	2.91388e-11	12	7	1252	21457
		GO:0009135	purine nucleoside diphosphate metabolic process	BIOLOGICAL_PROCESS	2.03591e-09	2.90493e-11	46	232	1218	21232
		GO:0009179	purine ribonucleoside diphosphate metabolic process	BIOLOGICAL_PROCESS	2.03591e-09	2.90493e-11	46	232	1218	21232
		GO:0009185	ribonucleoside diphosphate metabolic process	BIOLOGICAL_PROCESS	2.03591e-09	2.90493e-11	46	232	1218	21232
		GO:0005975	carbohydrate metabolic process	BIOLOGICAL_PROCESS	2.20409e-09	3.17521e-11	213	2263	1051	19201
		GO:0010035	response to inorganic substance	BIOLOGICAL_PROCESS	5.14054e-09	7.45354e-11	208	2217	1056	19247
		GO:0016125	sterol metabolic process	BIOLOGICAL_PROCESS	7.73796e-09	1.12921e-10	42	207	1222	21257
		GO:0008202	steroid metabolic process	BIOLOGICAL_PROCESS	9.43592e-09	1.38582e-10	56	341	1208	21123
		GO:0098796	membrane protein complex	CELLULAR_COMPONENT	9.84534e-09	1.45516e-10	70	487	1194	20977
		GO:0005758	mitochondrial intermembrane space	CELLULAR_COMPONENT	1.06503e-08	1.58409e-10	14	16	1250	21448
		GO:0055114	oxidation-reduction process	BIOLOGICAL_PROCESS	1.11649e-08	1.67108e-10	230	2547	1034	18917
		GO:0016126	sterol biosynthetic process	BIOLOGICAL_PROCESS	1.23534e-08	1.86052e-10	41	202	1223	21262
		GO:0042545	cell wall modification	BIOLOGICAL_PROCESS	1.31807e-08	1.99744e-10	64	427	1200	21037
		GO:0070069	cytochrome complex	CELLULAR_COMPONENT	1.58466e-08	2.41628e-10	13	13	1251	21451
		GO:0031970	organelle envelope lumen	CELLULAR_COMPONENT	3.01348e-08	4.62311e-10	14	18	1250	21446
		GO:0072521	purine-containing compound metabolic process	BIOLOGICAL_PROCESS	3.38058e-08	5.21792e-10	132	1249	1132	20215
		GO:0006163	purine nucleotide metabolic process	BIOLOGICAL_PROCESS	3.98633e-08	6.19019e-10	130	1227	1134	20237
		GO:1901564	organonitrogen compound metabolic process	BIOLOGICAL_PROCESS	6.42513e-08	1.00374e-09	571	7867	693	13597
		GO:0006091	generation of precursor metabolites and energy	BIOLOGICAL_PROCESS	9.29998e-08	1.46155e-09	98	844	1166	20620
		GO:0048046	apoplast	CELLULAR_COMPONENT	1.232e-07	1.9477e-09	76	589	1188	20875
		GO:0016491	oxidoreductase activity	MOLECULAR_FUNCTION	1.2761e-07	2.02935e-09	199	2185	1065	19279
		GO:0006119	oxidative phosphorylation	BIOLOGICAL_PROCESS	1.411e-07	2.25707e-09	13	17	1251	21447
		GO:0016129	phytosteroid biosynthetic process	BIOLOGICAL_PROCESS	2.07758e-07	3.34278e-09	31	137	1233	21327
		GO:0000275	mitochondrial proton-transporting ATP synthase complex, catalytic core F(1)	CELLULAR_COMPONENT	2.22732e-07	3.64622e-09	8	2	1256	21462
		GO:0005754	mitochondrial proton-transporting ATP synthase, catalytic core	CELLULAR_COMPONENT	2.22732e-07	3.64622e-09	8	2	1256	21462
		GO:0045267	proton-transporting ATP synthase, catalytic core	CELLULAR_COMPONENT	2.22732e-07	3.64622e-09	8	2	1256	21462
		GO:0042773	ATP synthesis coupled electron transport	BIOLOGICAL_PROCESS	2.35622e-07	3.87928e-09	12	14	1252	21450
		GO:0031967	organelle envelope	CELLULAR_COMPONENT	2.71285e-07	4.49181e-09	122	1167	1142	20297
		GO:0016132	brassinosteroid biosynthetic process	BIOLOGICAL_PROCESS	3.2838e-07	5.46788e-09	30	132	1234	21332
		GO:0022904	respiratory electron transport chain	BIOLOGICAL_PROCESS	4.13301e-07	6.92057e-09	14	24	1250	21440
		GO:0010015	root morphogenesis	BIOLOGICAL_PROCESS	4.42918e-07	7.45793e-09	83	692	1181	20772
		GO:0046165	alcohol biosynthetic process	BIOLOGICAL_PROCESS	5.0091e-07	8.48126e-09	57	398	1207	21066
		GO:0008283	cell population proliferation	BIOLOGICAL_PROCESS	6.17228e-07	1.05085e-08	48	306	1216	21158
		GO:0045259	proton-transporting ATP synthase complex	CELLULAR_COMPONENT	6.43328e-07	1.1013e-08	12	16	1252	21448
		GO:0031975	envelope	CELLULAR_COMPONENT	7.29715e-07	1.25601e-08	122	1190	1142	20274
		GO:0009058	biosynthetic process	BIOLOGICAL_PROCESS	7.41301e-07	1.28289e-08	590	8307	674	13157
		GO:0005750	mitochondrial respiratory chain complex III	CELLULAR_COMPONENT	9.09975e-07	1.59182e-08	10	9	1254	21455
		GO:0045275	respiratory chain complex III	CELLULAR_COMPONENT	9.09975e-07	1.59182e-08	10	9	1254	21455
		GO:0009059	macromolecule biosynthetic process	BIOLOGICAL_PROCESS	1.02078e-06	1.7952e-08	384	5017	880	16447
		GO:0042775	mitochondrial ATP synthesis coupled electron transport	BIOLOGICAL_PROCESS	1.08798e-06	1.92356e-08	11	13	1253	21451
		GO:0016469	proton-transporting two-sector ATPase complex	CELLULAR_COMPONENT	1.60592e-06	2.8543e-08	17	45	1247	21419
		GO:0046364	monosaccharide biosynthetic process	BIOLOGICAL_PROCESS	1.73066e-06	3.09221e-08	34	180	1230	21284
		GO:0019637	organophosphate metabolic process	BIOLOGICAL_PROCESS	1.76554e-06	3.17103e-08	190	2142	1074	19322
		GO:0044260	cellular macromolecule metabolic process	BIOLOGICAL_PROCESS	1.86911e-06	3.37454e-08	630	9023	634	12441
		GO:0006006	glucose metabolic process	BIOLOGICAL_PROCESS	1.97741e-06	3.58857e-08	72	588	1192	20876
		GO:0048364	root development	BIOLOGICAL_PROCESS	2.12794e-06	3.88166e-08	104	983	1160	20481
		GO:0016572	histone phosphorylation	BIOLOGICAL_PROCESS	2.33376e-06	4.27892e-08	18	53	1246	21411
		GO:0022622	root system development	BIOLOGICAL_PROCESS	2.53569e-06	4.67288e-08	104	987	1160	20477
		GO:0051603	proteolysis involved in cellular protein catabolic process	BIOLOGICAL_PROCESS	2.55707e-06	4.7362e-08	65	511	1199	20953
		GO:0005996	monosaccharide metabolic process	BIOLOGICAL_PROCESS	2.79862e-06	5.20977e-08	81	702	1183	20762
		GO:0005759	mitochondrial matrix	CELLULAR_COMPONENT	2.91352e-06	5.45093e-08	24	98	1240	21366
		GO:0019318	hexose metabolic process	BIOLOGICAL_PROCESS	2.97881e-06	5.60095e-08	75	631	1189	20833
		GO:0006270	DNA replication initiation	BIOLOGICAL_PROCESS	3.2552e-06	6.15109e-08	17	48	1247	21416
		GO:0048767	root hair elongation	BIOLOGICAL_PROCESS	3.73155e-06	7.08611e-08	48	328	1216	21136
		GO:0020037	heme binding	MOLECULAR_FUNCTION	3.99119e-06	7.6165e-08	60	461	1204	21003
		GO:0034645	cellular macromolecule biosynthetic process	BIOLOGICAL_PROCESS	4.06677e-06	7.79877e-08	369	4851	895	16613
		GO:0006950	response to stress	BIOLOGICAL_PROCESS	4.45604e-06	8.58695e-08	414	5561	850	15903
		GO:0070271	obsolete protein complex biogenesis	BIOLOGICAL_PROCESS	5.16485e-06	1.00012e-07	67	546	1197	20918
		GO:0019843	rRNA binding	MOLECULAR_FUNCTION	5.20308e-06	1.01239e-07	22	86	1242	21378
		GO:0016128	phytosteroid metabolic process	BIOLOGICAL_PROCESS	7.29314e-06	1.42588e-07	33	184	1231	21280
		GO:0006007	glucose catabolic process	BIOLOGICAL_PROCESS	7.42566e-06	1.45874e-07	64	517	1200	20947
		GO:0009628	response to abiotic stimulus	BIOLOGICAL_PROCESS	7.4259e-06	1.46573e-07	304	3879	960	17585
		GO:0048589	developmental growth	BIOLOGICAL_PROCESS	8.08656e-06	1.6037e-07	117	1185	1147	20279
		GO:0009651	response to salt stress	BIOLOGICAL_PROCESS	8.52402e-06	1.69842e-07	127	1320	1137	20144
		GO:0009260	ribonucleotide biosynthetic process	BIOLOGICAL_PROCESS	8.67039e-06	1.74381e-07	40	255	1224	21209
		GO:0046390	ribose phosphate biosynthetic process	BIOLOGICAL_PROCESS	8.67039e-06	1.74381e-07	40	255	1224	21209
		GO:0044238	primary metabolic process	BIOLOGICAL_PROCESS	9.09023e-06	1.83675e-07	825	12457	439	9007
		GO:0009218	pyrimidine ribonucleotide metabolic process	BIOLOGICAL_PROCESS	9.48503e-06	1.93427e-07	26	123	1238	21341
		GO:0009220	pyrimidine ribonucleotide biosynthetic process	BIOLOGICAL_PROCESS	9.48503e-06	1.93427e-07	26	123	1238	21341
		GO:0019319	hexose biosynthetic process	BIOLOGICAL_PROCESS	9.53245e-06	1.95286e-07	31	168	1233	21296
		GO:0070003	threonine-type peptidase activity	MOLECULAR_FUNCTION	1.01143e-05	2.10044e-07	12	23	1252	21441
		GO:0005839	proteasome core complex	CELLULAR_COMPONENT	1.01143e-05	2.10044e-07	12	23	1252	21441
		GO:0004298	threonine-type endopeptidase activity	MOLECULAR_FUNCTION	1.01143e-05	2.10044e-07	12	23	1252	21441
		GO:0016131	brassinosteroid metabolic process	BIOLOGICAL_PROCESS	1.12085e-05	2.33817e-07	32	179	1232	21285
		GO:0019320	hexose catabolic process	BIOLOGICAL_PROCESS	1.13984e-05	2.38844e-07	64	525	1200	20939
		GO:0046365	monosaccharide catabolic process	BIOLOGICAL_PROCESS	1.20578e-05	2.53789e-07	64	526	1200	20938
		GO:0006094	gluconeogenesis	BIOLOGICAL_PROCESS	1.23409e-05	2.60903e-07	29	152	1235	21312
		GO:0043170	macromolecule metabolic process	BIOLOGICAL_PROCESS	1.38926e-05	2.95007e-07	668	9785	596	11679
		GO:0005976	polysaccharide metabolic process	BIOLOGICAL_PROCESS	1.40471e-05	2.99601e-07	103	1016	1161	20448
		GO:0040007	growth	BIOLOGICAL_PROCESS	1.61642e-05	3.46268e-07	135	1448	1129	20016
		GO:0051567	histone H3-K9 methylation	BIOLOGICAL_PROCESS	1.69778e-05	3.65286e-07	25	119	1239	21345
		GO:0061647	histone H3-K9 modification	BIOLOGICAL_PROCESS	1.93624e-05	4.18402e-07	25	120	1239	21344
		GO:0043401	steroid hormone mediated signaling pathway	BIOLOGICAL_PROCESS	1.93787e-05	4.2238e-07	23	103	1241	21361
		GO:0071383	cellular response to steroid hormone stimulus	BIOLOGICAL_PROCESS	1.93787e-05	4.2238e-07	23	103	1241	21361
		GO:0006268	DNA unwinding involved in DNA replication	BIOLOGICAL_PROCESS	2.00289e-05	4.38424e-07	7	4	1257	21460
		GO:0015986	ATP synthesis coupled proton transport	BIOLOGICAL_PROCESS	2.05982e-05	4.54741e-07	11	20	1253	21444
		GO:0015985	energy coupled proton transport, down electrochemical gradient	BIOLOGICAL_PROCESS	2.05982e-05	4.54741e-07	11	20	1253	21444
		GO:0006970	response to osmotic stress	BIOLOGICAL_PROCESS	2.19945e-05	4.87623e-07	131	1403	1133	20061
		GO:0048509	regulation of meristem development	BIOLOGICAL_PROCESS	2.38756e-05	5.31562e-07	48	354	1216	21110
		GO:0044257	cellular protein catabolic process	BIOLOGICAL_PROCESS	2.45981e-05	5.49948e-07	65	551	1199	20913
		GO:0046906	tetrapyrrole binding	MOLECULAR_FUNCTION	2.6539e-05	5.95824e-07	60	493	1204	20971
		GO:0040008	regulation of growth	BIOLOGICAL_PROCESS	2.70193e-05	6.09134e-07	62	517	1202	20947
		GO:0009742	brassinosteroid mediated signaling pathway	BIOLOGICAL_PROCESS	2.71926e-05	6.15586e-07	21	89	1243	21375
		GO:0006414	translational elongation	BIOLOGICAL_PROCESS	2.86848e-05	6.52049e-07	23	106	1241	21358
		GO:0080147	root hair cell development	BIOLOGICAL_PROCESS	2.89407e-05	6.60574e-07	48	357	1216	21107
		GO:0044042	glucan metabolic process	BIOLOGICAL_PROCESS	3.13938e-05	7.19503e-07	68	592	1196	20872
		GO:1901576	organic substance biosynthetic process	BIOLOGICAL_PROCESS	3.45949e-05	7.96104e-07	562	8075	702	13389
		GO:0010075	regulation of meristem growth	BIOLOGICAL_PROCESS	3.70817e-05	8.57702e-07	41	284	1223	21180
		GO:0006073	cellular glucan metabolic process	BIOLOGICAL_PROCESS	3.70817e-05	8.60268e-07	66	571	1198	20893
		GO:0006260	DNA replication	BIOLOGICAL_PROCESS	3.80494e-05	8.86278e-07	51	395	1213	21069
		GO:0071367	cellular response to brassinosteroid stimulus	BIOLOGICAL_PROCESS	4.86337e-05	1.13737e-06	21	93	1243	21371
		GO:0006221	pyrimidine nucleotide biosynthetic process	BIOLOGICAL_PROCESS	5.77973e-05	1.35707e-06	28	157	1236	21307
		GO:0006220	pyrimidine nucleotide metabolic process	BIOLOGICAL_PROCESS	6.42343e-05	1.51422e-06	28	158	1236	21306
		GO:0046034	ATP metabolic process	BIOLOGICAL_PROCESS	6.65469e-05	1.57496e-06	80	757	1184	20707
		GO:0006732	coenzyme metabolic process	BIOLOGICAL_PROCESS	7.01182e-05	1.66605e-06	65	571	1199	20893
		GO:0016570	histone modification	BIOLOGICAL_PROCESS	7.01646e-05	1.67371e-06	47	359	1217	21105
		GO:0006979	response to oxidative stress	BIOLOGICAL_PROCESS	7.25178e-05	1.73663e-06	91	901	1173	20563
		GO:0008137	NADH dehydrogenase (ubiquinone) activity	MOLECULAR_FUNCTION	7.5568e-05	1.82381e-06	11	24	1253	21440
		GO:0050136	NADH dehydrogenase (quinone) activity	MOLECULAR_FUNCTION	7.5568e-05	1.82381e-06	11	24	1253	21440
		GO:0006511	ubiquitin-dependent protein catabolic process	BIOLOGICAL_PROCESS	8.05223e-05	1.95091e-06	54	442	1210	21022
		GO:1901135	carbohydrate derivative metabolic process	BIOLOGICAL_PROCESS	8.3892e-05	2.0404e-06	201	2447	1063	19017
		GO:0048638	regulation of developmental growth	BIOLOGICAL_PROCESS	8.49248e-05	2.07347e-06	51	408	1213	21056
		GO:0048545	response to steroid hormone	BIOLOGICAL_PROCESS	8.97389e-05	2.1994e-06	23	115	1241	21349
		GO:0035966	response to topologically incorrect protein	BIOLOGICAL_PROCESS	9.21229e-05	2.26645e-06	57	480	1207	20984
		GO:0030163	protein catabolic process	BIOLOGICAL_PROCESS	9.51376e-05	2.37622e-06	66	590	1198	20874
		GO:0016681	oxidoreductase activity, acting on diphenols and related substances as donors, cytochrome as acceptor	MOLECULAR_FUNCTION	9.51376e-05	2.37266e-06	8	10	1256	21454
		GO:0008121	ubiquinol-cytochrome-c reductase activity	MOLECULAR_FUNCTION	9.51376e-05	2.37266e-06	8	10	1256	21454
		GO:0045261	proton-transporting ATP synthase complex, catalytic core F(1)	CELLULAR_COMPONENT	9.51376e-05	2.37266e-06	8	10	1256	21454
		GO:0010054	trichoblast differentiation	BIOLOGICAL_PROCESS	9.52676e-05	2.38837e-06	61	529	1203	20935
		GO:0031225	anchored component of membrane	CELLULAR_COMPONENT	9.54996e-05	2.40312e-06	32	202	1232	21262
		GO:0008544	epidermis development	BIOLOGICAL_PROCESS	9.68713e-05	2.4467e-06	75	703	1189	20761
		GO:0019941	modification-dependent protein catabolic process	BIOLOGICAL_PROCESS	9.76941e-05	2.48576e-06	54	446	1210	21018
		GO:0010053	root epidermal cell differentiation	BIOLOGICAL_PROCESS	9.76941e-05	2.47767e-06	63	554	1201	20910
		GO:0035266	meristem growth	BIOLOGICAL_PROCESS	0.000107349	2.74146e-06	41	299	1223	21165
		GO:0090627	plant epidermal cell differentiation	BIOLOGICAL_PROCESS	0.000113397	2.90654e-06	63	557	1201	20907
		GO:0034968	histone lysine methylation	BIOLOGICAL_PROCESS	0.000113991	2.93242e-06	31	194	1233	21270
		GO:0043632	modification-dependent macromolecule catabolic process	BIOLOGICAL_PROCESS	0.000115171	2.97355e-06	54	449	1210	21015
		GO:0009142	nucleoside triphosphate biosynthetic process	BIOLOGICAL_PROCESS	0.000120883	3.13233e-06	18	75	1246	21389
		GO:0034614	cellular response to reactive oxygen species	BIOLOGICAL_PROCESS	0.000123858	3.22101e-06	31	195	1233	21269
		GO:0046983	protein dimerization activity	MOLECULAR_FUNCTION	0.00012439	3.24648e-06	90	903	1174	20561
		GO:0018022	peptidyl-lysine methylation	BIOLOGICAL_PROCESS	0.000134981	3.53553e-06	31	196	1233	21268
		GO:0006139	nucleobase-containing compound metabolic process	BIOLOGICAL_PROCESS	0.000135067	3.55042e-06	443	6224	821	15240
		GO:0072527	pyrimidine-containing compound metabolic process	BIOLOGICAL_PROCESS	0.000135358	3.57073e-06	30	186	1234	21278
		GO:0016569	covalent chromatin modification	BIOLOGICAL_PROCESS	0.000140212	3.71189e-06	49	394	1215	21070
		GO:0009987	cellular process	BIOLOGICAL_PROCESS	0.000145157	3.85638e-06	967	15174	297	6290
		GO:0051322	anaphase	BIOLOGICAL_PROCESS	0.000154983	4.1319e-06	19	85	1245	21379
		GO:0016051	carbohydrate biosynthetic process	BIOLOGICAL_PROCESS	0.000155621	4.16349e-06	97	1002	1167	20462
		GO:0044264	cellular polysaccharide metabolic process	BIOLOGICAL_PROCESS	0.000156965	4.21411e-06	87	870	1177	20594
		GO:0044237	cellular metabolic process	BIOLOGICAL_PROCESS	0.000183345	4.93952e-06	836	12855	428	8609
		GO:0007017	microtubule-based process	BIOLOGICAL_PROCESS	0.000185259	5.00841e-06	46	364	1218	21100
		GO:0036442	proton-exporting ATPase activity	MOLECULAR_FUNCTION	0.000219785	5.98292e-06	13	41	1251	21423
		GO:0003954	NADH dehydrogenase activity	MOLECULAR_FUNCTION	0.000219785	5.96529e-06	11	28	1253	21436
		GO:0072528	pyrimidine-containing compound biosynthetic process	BIOLOGICAL_PROCESS	0.000233921	6.38962e-06	28	172	1236	21292
		GO:0009913	epidermal cell differentiation	BIOLOGICAL_PROCESS	0.000245774	6.73636e-06	71	674	1193	20790
		GO:0016052	carbohydrate catabolic process	BIOLOGICAL_PROCESS	0.000275791	7.5849e-06	74	715	1190	20749
		GO:1902494	catalytic complex	CELLULAR_COMPONENT	0.00029004	8.00391e-06	81	807	1183	20657
		GO:0016049	cell growth	BIOLOGICAL_PROCESS	0.000295339	8.17778e-06	99	1047	1165	20417
		GO:0060429	epithelium development	BIOLOGICAL_PROCESS	0.000326916	9.08271e-06	75	732	1189	20732
		GO:0030855	epithelial cell differentiation	BIOLOGICAL_PROCESS	0.000331073	9.26012e-06	71	681	1193	20783
		GO:0051726	regulation of cell cycle	BIOLOGICAL_PROCESS	0.000331073	9.23061e-06	45	362	1219	21102
		GO:0090558	plant epidermis development	BIOLOGICAL_PROCESS	0.000372519	1.04542e-05	84	853	1180	20611
		GO:0007030	Golgi organization	BIOLOGICAL_PROCESS	0.000388514	1.09395e-05	33	230	1231	21234
		GO:0022900	electron transport chain	BIOLOGICAL_PROCESS	0.000394138	1.11347e-05	34	241	1230	21223
		GO:0034599	cellular response to oxidative stress	BIOLOGICAL_PROCESS	0.00039423	1.11742e-05	31	209	1233	21255
		GO:0097237	cellular response to toxic substance	BIOLOGICAL_PROCESS	0.00043434	1.23517e-05	28	179	1236	21285
		GO:0071704	organic substance metabolic process	BIOLOGICAL_PROCESS	0.000489179	1.39569e-05	848	13136	416	8328
		GO:0015078	proton transmembrane transporter activity	MOLECULAR_FUNCTION	0.000597111	1.70922e-05	29	193	1235	21271
		GO:0048764	trichoblast maturation	BIOLOGICAL_PROCESS	0.000636487	1.83384e-05	55	494	1209	20970
		GO:0048765	root hair cell differentiation	BIOLOGICAL_PROCESS	0.000636487	1.83384e-05	55	494	1209	20970
		GO:0044249	cellular biosynthetic process	BIOLOGICAL_PROCESS	0.000654927	1.8931e-05	542	7947	722	13517
		GO:0019673	GDP-mannose metabolic process	BIOLOGICAL_PROCESS	0.000696897	2.02094e-05	6	6	1258	21458
		GO:0009206	purine ribonucleoside triphosphate biosynthetic process	BIOLOGICAL_PROCESS	0.000733107	2.13966e-05	16	71	1248	21393
		GO:0009145	purine nucleoside triphosphate biosynthetic process	BIOLOGICAL_PROCESS	0.000733107	2.13966e-05	16	71	1248	21393
		GO:0006066	alcohol metabolic process	BIOLOGICAL_PROCESS	0.000741145	2.17005e-05	62	585	1202	20879
		GO:0030243	cellulose metabolic process	BIOLOGICAL_PROCESS	0.000749704	2.20212e-05	34	250	1230	21214
		GO:0042744	hydrogen peroxide catabolic process	BIOLOGICAL_PROCESS	0.000764424	2.25251e-05	25	155	1239	21309
		GO:0000911	cytokinesis by cell plate formation	BIOLOGICAL_PROCESS	0.0007787	2.30186e-05	28	186	1236	21278
		GO:0051273	beta-glucan metabolic process	BIOLOGICAL_PROCESS	0.000792563	2.35026e-05	35	262	1229	21202
		GO:0052541	plant-type cell wall cellulose metabolic process	BIOLOGICAL_PROCESS	0.000826473	2.46628e-05	13	48	1251	21416
		GO:0034406	cell wall beta-glucan metabolic process	BIOLOGICAL_PROCESS	0.000826473	2.46628e-05	13	48	1251	21416
		GO:0010256	endomembrane system organization	BIOLOGICAL_PROCESS	0.000848113	2.53879e-05	38	297	1226	21167
		GO:0009741	response to brassinosteroid	BIOLOGICAL_PROCESS	0.00084931	2.55031e-05	32	230	1232	21234
		GO:0006122	mitochondrial electron transport, ubiquinol to cytochrome c	BIOLOGICAL_PROCESS	0.00085209	2.56663e-05	5	3	1259	21461
		GO:0060560	developmental growth involved in morphogenesis	BIOLOGICAL_PROCESS	0.000917929	2.77354e-05	83	865	1181	20599
		GO:1905392	plant organ morphogenesis	BIOLOGICAL_PROCESS	0.000937655	2.84191e-05	103	1138	1161	20326
		GO:0048469	cell maturation	BIOLOGICAL_PROCESS	0.0010491	3.18949e-05	55	505	1209	20959
		GO:0006090	pyruvate metabolic process	BIOLOGICAL_PROCESS	0.00107615	3.28179e-05	51	456	1213	21008
		GO:0009201	ribonucleoside triphosphate biosynthetic process	BIOLOGICAL_PROCESS	0.00108343	3.31416e-05	16	74	1248	21390
		GO:0070301	cellular response to hydrogen peroxide	BIOLOGICAL_PROCESS	0.00124723	3.82686e-05	26	171	1238	21293
		GO:0008152	metabolic process	BIOLOGICAL_PROCESS	0.00128427	3.95254e-05	1009	16087	255	5377
		GO:0046933	proton-transporting ATP synthase activity, rotational mechanism	MOLECULAR_FUNCTION	0.00133914	4.13393e-05	8	17	1256	21447
		GO:0006305	DNA alkylation	BIOLOGICAL_PROCESS	0.00157823	4.90151e-05	23	143	1241	21321
		GO:0006306	DNA methylation	BIOLOGICAL_PROCESS	0.00157823	4.90151e-05	23	143	1241	21321
		GO:0050896	response to stimulus	BIOLOGICAL_PROCESS	0.00163227	5.08463e-05	566	8415	698	13049
		GO:0044728	DNA methylation or demethylation	BIOLOGICAL_PROCESS	0.00172532	5.39062e-05	23	144	1241	21320
		GO:0007043	cell-cell junction assembly	BIOLOGICAL_PROCESS	0.00175807	5.50937e-05	5	4	1259	21460
		GO:0042221	response to chemical	BIOLOGICAL_PROCESS	0.00187961	5.90784e-05	371	5242	893	16222
		GO:0017001	antibiotic catabolic process	BIOLOGICAL_PROCESS	0.00211718	6.69332e-05	25	167	1239	21297
		GO:0009926	auxin polar transport	BIOLOGICAL_PROCESS	0.00211718	6.69416e-05	28	199	1236	21265
		GO:0042546	cell wall biogenesis	BIOLOGICAL_PROCESS	0.00215836	6.84458e-05	55	521	1209	20943
		GO:0044262	cellular carbohydrate metabolic process	BIOLOGICAL_PROCESS	0.00226329	7.1985e-05	96	1070	1168	20394
		GO:0016571	histone methylation	BIOLOGICAL_PROCESS	0.00237617	7.57974e-05	32	245	1232	21219
		GO:0090407	organophosphate biosynthetic process	BIOLOGICAL_PROCESS	0.00263378	8.43847e-05	83	896	1181	20568
		GO:0099402	plant organ development	BIOLOGICAL_PROCESS	0.00263378	8.45076e-05	157	1952	1107	19512
		GO:0006304	DNA modification	BIOLOGICAL_PROCESS	0.00265807	8.55357e-05	23	149	1241	21315
		GO:0000910	cytokinesis	BIOLOGICAL_PROCESS	0.00271699	8.76858e-05	34	270	1230	21194
		GO:0044769	ATPase activity, coupled to transmembrane movement of ions, rotational mechanism	MOLECULAR_FUNCTION	0.00289582	9.37281e-05	9	26	1255	21438
		GO:0006479	protein methylation	BIOLOGICAL_PROCESS	0.00317119	0.000103234	33	261	1231	21203
		GO:0008213	protein alkylation	BIOLOGICAL_PROCESS	0.00317119	0.000103234	33	261	1231	21203
		GO:1902600	proton transmembrane transport	BIOLOGICAL_PROCESS	0.00318866	0.000104101	36	296	1228	21168
		GO:0033178	proton-transporting two-sector ATPase complex, catalytic domain	CELLULAR_COMPONENT	0.00362989	0.000118846	9	27	1255	21437
		GO:0045153	electron transporter, transferring electrons within CoQH2-cytochrome c reductase complex activity	MOLECULAR_FUNCTION	0.00397361	0.000130471	4	2	1260	21462
		GO:0008361	regulation of cell size	BIOLOGICAL_PROCESS	0.00479748	0.000157971	20	125	1244	21339
		GO:0051187	cofactor catabolic process	BIOLOGICAL_PROCESS	0.00480719	0.000158741	37	315	1227	21149
		GO:0006407	rRNA export from nucleus	BIOLOGICAL_PROCESS	0.00513917	0.000171626	3	0	1261	21464
		GO:0000800	lateral element	CELLULAR_COMPONENT	0.00513917	0.000171626	3	0	1261	21464
		GO:0051029	rRNA transport	BIOLOGICAL_PROCESS	0.00513917	0.000171626	3	0	1261	21464
		GO:0097064	ncRNA export from nucleus	BIOLOGICAL_PROCESS	0.00513917	0.000171626	3	0	1261	21464
		GO:0000226	microtubule cytoskeleton organization	BIOLOGICAL_PROCESS	0.00553746	0.000185445	34	282	1230	21182
		GO:0060918	auxin transport	BIOLOGICAL_PROCESS	0.00560755	0.000188317	28	213	1236	21251
		GO:0007049	cell cycle	BIOLOGICAL_PROCESS	0.00569749	0.00019187	94	1074	1170	20390
		GO:1901617	organic hydroxy compound biosynthetic process	BIOLOGICAL_PROCESS	0.00594511	0.000200766	67	704	1197	20760
		GO:0009888	tissue development	BIOLOGICAL_PROCESS	0.00594642	0.000201366	133	1636	1131	19828
		GO:0010383	cell wall polysaccharide metabolic process	BIOLOGICAL_PROCESS	0.00618105	0.00020989	44	406	1220	21058
		GO:0080001	mucilage extrusion from seed coat	BIOLOGICAL_PROCESS	0.00624682	0.000212708	6	11	1258	21453
		GO:0046658	anchored component of plasma membrane	CELLULAR_COMPONENT	0.0067132	0.000229216	20	129	1244	21335
		GO:0048588	developmental cell growth	BIOLOGICAL_PROCESS	0.00685884	0.000237397	63	655	1201	20809
		GO:0043479	pigment accumulation in tissues in response to UV light	BIOLOGICAL_PROCESS	0.00685884	0.000237307	23	161	1241	21303
		GO:0043478	pigment accumulation in response to UV light	BIOLOGICAL_PROCESS	0.00685884	0.000237307	23	161	1241	21303
		GO:0043480	pigment accumulation in tissues	BIOLOGICAL_PROCESS	0.00685884	0.000237307	23	161	1241	21303
		GO:0043481	anthocyanin accumulation in tissues in response to UV light	BIOLOGICAL_PROCESS	0.00685884	0.000237307	23	161	1241	21303
		GO:0033177	proton-transporting two-sector ATPase complex, proton-transporting domain	CELLULAR_COMPONENT	0.00698826	0.00024253	7	17	1257	21447
		GO:0043476	pigment accumulation	BIOLOGICAL_PROCESS	0.00738624	0.000257033	23	162	1241	21302
		GO:0050897	cobalt ion binding	MOLECULAR_FUNCTION	0.00755783	0.000264418	13	63	1251	21401
		GO:0007005	mitochondrion organization	BIOLOGICAL_PROCESS	0.00755783	0.000263883	21	141	1243	21323
		GO:0016762	xyloglucan:xyloglucosyl transferase activity	MOLECULAR_FUNCTION	0.0080712	0.000283889	8	24	1256	21440
		GO:0080161	auxin transmembrane transporter activity	MOLECULAR_FUNCTION	0.0080712	0.000283889	8	24	1256	21440
		GO:0006120	mitochondrial electron transport, NADH to ubiquinone	BIOLOGICAL_PROCESS	0.00825086	0.00029098	4	3	1260	21461
		GO:0009734	auxin-activated signaling pathway	BIOLOGICAL_PROCESS	0.00835282	0.000295357	33	278	1231	21186
		GO:0048226	Casparian strip	CELLULAR_COMPONENT	0.00846241	0.000300815	5	7	1259	21457
		GO:0045216	cell-cell junction organization	BIOLOGICAL_PROCESS	0.00846241	0.000300815	5	7	1259	21457
		GO:0019773	proteasome core complex, alpha-subunit complex	CELLULAR_COMPONENT	0.00851638	0.000304095	6	12	1258	21452
		GO:0006807	nitrogen compound metabolic process	BIOLOGICAL_PROCESS	0.00851638	0.000304327	713	11036	551	10428
		GO:0009914	hormone transport	BIOLOGICAL_PROCESS	0.00904581	0.000324092	28	221	1236	21243
		GO:0006626	protein targeting to mitochondrion	BIOLOGICAL_PROCESS	0.00905226	0.000326864	15	83	1249	21381
		GO:0072655	establishment of protein localization to mitochondrion	BIOLOGICAL_PROCESS	0.00905226	0.000326864	15	83	1249	21381
		GO:0070585	protein localization to mitochondrion	BIOLOGICAL_PROCESS	0.00905226	0.000326864	15	83	1249	21381
		GO:0009225	nucleotide-sugar metabolic process	BIOLOGICAL_PROCESS	0.00948918	0.000344171	9	32	1255	21432
		GO:0052546	cell wall pectin metabolic process	BIOLOGICAL_PROCESS	0.00948918	0.000344415	13	65	1251	21399
		GO:1901360	organic cyclic compound metabolic process	BIOLOGICAL_PROCESS	0.0097362	0.000354292	498	7437	766	14027
	blue
		GO:0006396	RNA processing	BIOLOGICAL_PROCESS	4.40706e-41	7.02642e-45	355	858	2859	18656
		GO:0003723	RNA binding	MOLECULAR_FUNCTION	4.40706e-41	8.2452e-45	340	801	2874	18713
		GO:0006397	mRNA processing	BIOLOGICAL_PROCESS	4.47708e-40	1.54936e-43	161	209	3053	19305
		GO:0044428	nuclear part	CELLULAR_COMPONENT	4.47708e-40	1.67524e-43	405	1074	2809	18440
		GO:0016071	mRNA metabolic process	BIOLOGICAL_PROCESS	1.45995e-37	6.82859e-41	224	420	2990	19094
		GO:0005634	nucleus	CELLULAR_COMPONENT	2.81269e-34	1.57868e-37	1053	4315	2161	15199
		GO:0005654	nucleoplasm	CELLULAR_COMPONENT	2.97397e-34	1.94741e-37	178	297	3036	19217
		GO:0034655	nucleobase-containing compound catabolic process	BIOLOGICAL_PROCESS	3.46346e-34	2.59192e-37	299	727	2915	18787
		GO:0010467	gene expression	BIOLOGICAL_PROCESS	1.96889e-33	1.65763e-36	1057	4364	2157	15150
		GO:0003676	nucleic acid binding	MOLECULAR_FUNCTION	9.699e-33	9.07296e-36	891	3511	2323	16003
		GO:0008270	zinc ion binding	MOLECULAR_FUNCTION	1.48989e-30	1.53309e-33	446	1397	2768	18117
		GO:0005488	binding	MOLECULAR_FUNCTION	2.77334e-29	3.11319e-32	2216	11336	998	8178
		GO:0031981	nuclear lumen	CELLULAR_COMPONENT	2.10686e-28	2.56213e-31	335	950	2879	18564
		GO:0016070	RNA metabolic process	BIOLOGICAL_PROCESS	1.10714e-27	1.65553e-30	879	3588	2335	15926
		GO:0044451	nucleoplasm part	CELLULAR_COMPONENT	1.10714e-27	1.47699e-30	136	215	3078	19299
		GO:0006139	nucleobase-containing compound metabolic process	BIOLOGICAL_PROCESS	1.10714e-27	1.65709e-30	1222	5445	1992	14069
		GO:0044267	cellular protein metabolic process	BIOLOGICAL_PROCESS	1.17161e-27	1.86318e-30	1028	4382	2186	15132
		GO:0090304	nucleic acid metabolic process	BIOLOGICAL_PROCESS	1.30063e-26	2.19002e-29	996	4242	2218	15272
		GO:0008380	RNA splicing	BIOLOGICAL_PROCESS	5.60393e-26	9.96022e-29	148	266	3066	19248
		GO:0044260	cellular macromolecule metabolic process	BIOLOGICAL_PROCESS	8.85394e-26	1.65649e-28	1653	8000	1561	11514
		GO:0051276	chromosome organization	BIOLOGICAL_PROCESS	2.87581e-25	5.64939e-28	257	675	2957	18839
		GO:0019538	protein metabolic process	BIOLOGICAL_PROCESS	5.89854e-25	1.21392e-27	1109	4913	2105	14601
		GO:1902494	catalytic complex	CELLULAR_COMPONENT	1.89471e-24	4.07655e-27	246	642	2968	18872
		GO:0070013	intracellular organelle lumen	CELLULAR_COMPONENT	3.87552e-24	9.42595e-27	361	1135	2853	18379
		GO:0031974	membrane-enclosed lumen	CELLULAR_COMPONENT	3.87552e-24	9.42595e-27	361	1135	2853	18379
		GO:0043233	organelle lumen	CELLULAR_COMPONENT	3.87552e-24	9.42595e-27	361	1135	2853	18379
		GO:0006807	nitrogen compound metabolic process	BIOLOGICAL_PROCESS	4.14875e-24	1.04786e-26	1940	9809	1274	9705
		GO:0044270	cellular nitrogen compound catabolic process	BIOLOGICAL_PROCESS	6.908e-24	1.80939e-26	317	947	2897	18567
		GO:0046700	heterocycle catabolic process	BIOLOGICAL_PROCESS	1.07615e-23	2.9194e-26	316	946	2898	18568
		GO:0000398	mRNA splicing, via spliceosome	BIOLOGICAL_PROCESS	1.27783e-23	3.70559e-26	81	87	3133	19427
		GO:0034641	cellular nitrogen compound metabolic process	BIOLOGICAL_PROCESS	1.27783e-23	3.62896e-26	1415	6694	1799	12820
		GO:0000377	RNA splicing, via transesterification reactions with bulged adenosine as nucleophile	BIOLOGICAL_PROCESS	3.1844e-23	9.56063e-26	85	99	3129	19415
		GO:0043170	macromolecule metabolic process	BIOLOGICAL_PROCESS	3.1844e-23	9.83022e-26	1752	8701	1462	10813
		GO:0005515	protein binding	MOLECULAR_FUNCTION	3.70974e-23	1.1799e-25	799	3308	2415	16206
		GO:0000375	RNA splicing, via transesterification reactions	BIOLOGICAL_PROCESS	7.41247e-23	2.42691e-25	85	101	3129	19413
		GO:0006195	purine nucleotide catabolic process	BIOLOGICAL_PROCESS	2.09711e-22	7.06231e-25	233	619	2981	18895
		GO:0009166	nucleotide catabolic process	BIOLOGICAL_PROCESS	2.42757e-22	8.40225e-25	233	620	2981	18894
		GO:0072523	purine-containing compound catabolic process	BIOLOGICAL_PROCESS	3.93774e-22	1.39976e-24	234	627	2980	18887
		GO:0019439	aromatic compound catabolic process	BIOLOGICAL_PROCESS	4.42047e-22	1.61271e-24	317	979	2897	18535
		GO:1901292	nucleoside phosphate catabolic process	BIOLOGICAL_PROCESS	4.47895e-22	1.67594e-24	233	624	2981	18890
		GO:0009203	ribonucleoside triphosphate catabolic process	BIOLOGICAL_PROCESS	4.88284e-22	1.91842e-24	200	494	3014	19020
		GO:0009207	purine ribonucleoside triphosphate catabolic process	BIOLOGICAL_PROCESS	4.88284e-22	1.91842e-24	200	494	3014	19020
		GO:0009146	purine nucleoside triphosphate catabolic process	BIOLOGICAL_PROCESS	5.78786e-22	2.32814e-24	200	495	3014	19019
		GO:0046434	organophosphate catabolic process	BIOLOGICAL_PROCESS	6.1334e-22	2.52451e-24	241	659	2973	18855
		GO:1901361	organic cyclic compound catabolic process	BIOLOGICAL_PROCESS	8.17702e-22	3.44215e-24	318	989	2896	18525
		GO:0009143	nucleoside triphosphate catabolic process	BIOLOGICAL_PROCESS	1.16668e-21	5.02033e-24	200	499	3014	19015
		GO:0046130	purine ribonucleoside catabolic process	BIOLOGICAL_PROCESS	1.35291e-21	6.07483e-24	200	500	3014	19014
		GO:0006152	purine nucleoside catabolic process	BIOLOGICAL_PROCESS	1.35291e-21	6.07483e-24	200	500	3014	19014
		GO:0072594	establishment of protein localization to organelle	BIOLOGICAL_PROCESS	2.48998e-21	1.14134e-23	170	389	3044	19125
		GO:0042454	ribonucleoside catabolic process	BIOLOGICAL_PROCESS	4.02836e-21	1.88417e-23	200	506	3014	19008
		GO:0009164	nucleoside catabolic process	BIOLOGICAL_PROCESS	5.73351e-21	2.73535e-23	200	508	3014	19006
		GO:0034656	nucleobase-containing small molecule catabolic process	BIOLOGICAL_PROCESS	6.76968e-21	3.29302e-23	200	509	3014	19005
		GO:0033365	protein localization to organelle	BIOLOGICAL_PROCESS	9.70478e-21	4.81154e-23	173	407	3041	19107
		GO:0007049	cell cycle	BIOLOGICAL_PROCESS	1.43463e-20	7.24697e-23	288	880	2926	18634
		GO:0009205	purine ribonucleoside triphosphate metabolic process	BIOLOGICAL_PROCESS	2.7851e-20	1.43293e-22	201	521	3013	18993
		GO:1901658	glycosyl compound catabolic process	BIOLOGICAL_PROCESS	3.24106e-20	1.72816e-22	203	530	3011	18984
		GO:0009144	purine nucleoside triphosphate metabolic process	BIOLOGICAL_PROCESS	3.24106e-20	1.71526e-22	201	522	3013	18992
		GO:0009199	ribonucleoside triphosphate metabolic process	BIOLOGICAL_PROCESS	4.52262e-20	2.45381e-22	201	524	3013	18990
		GO:0006325	chromatin organization	BIOLOGICAL_PROCESS	5.31342e-20	2.93257e-22	201	525	3013	18989
		GO:1901265	nucleoside phosphate binding	MOLECULAR_FUNCTION	5.653e-20	3.22575e-22	838	3622	2376	15892
		GO:0000166	nucleotide binding	MOLECULAR_FUNCTION	5.653e-20	3.22575e-22	838	3622	2376	15892
		GO:0034404	nucleobase-containing small molecule biosynthetic process	BIOLOGICAL_PROCESS	6.02378e-20	3.49368e-22	242	694	2972	18820
		GO:0009261	ribonucleotide catabolic process	BIOLOGICAL_PROCESS	6.94045e-20	4.15518e-22	206	547	3008	18967
		GO:0009154	purine ribonucleotide catabolic process	BIOLOGICAL_PROCESS	6.94045e-20	4.15518e-22	206	547	3008	18967
		GO:0005681	spliceosomal complex	CELLULAR_COMPONENT	8.21448e-20	4.99477e-22	56	46	3158	19468
		GO:0009116	nucleoside metabolic process	BIOLOGICAL_PROCESS	8.67374e-20	5.35516e-22	238	680	2976	18834
		GO:0034654	nucleobase-containing compound biosynthetic process	BIOLOGICAL_PROCESS	9.05248e-20	5.67368e-22	826	3566	2388	15948
		GO:0070035	obsolete purine NTP-dependent helicase activity	MOLECULAR_FUNCTION	1.12879e-19	7.28595e-22	69	77	3145	19437
		GO:0008026	ATP-dependent helicase activity	MOLECULAR_FUNCTION	1.12879e-19	7.28595e-22	69	77	3145	19437
		GO:0006464	cellular protein modification process	BIOLOGICAL_PROCESS	1.21354e-19	8.1735e-22	738	3105	2476	16409
		GO:0036211	protein modification process	BIOLOGICAL_PROCESS	1.21354e-19	8.1735e-22	738	3105	2476	16409
		GO:0071013	catalytic step 2 spliceosome	CELLULAR_COMPONENT	1.21354e-19	8.11354e-22	42	20	3172	19494
		GO:0006200	obsolete ATP catabolic process	BIOLOGICAL_PROCESS	1.31877e-19	9.00562e-22	161	376	3053	19138
		GO:0009141	nucleoside triphosphate metabolic process	BIOLOGICAL_PROCESS	1.45352e-19	1.00618e-21	201	532	3013	18982
		GO:0042623	ATPase activity, coupled	MOLECULAR_FUNCTION	1.50001e-19	1.05239e-21	142	307	3072	19207
		GO:0010629	negative regulation of gene expression	BIOLOGICAL_PROCESS	3.78166e-19	2.68855e-21	207	562	3007	18952
		GO:0006401	RNA catabolic process	BIOLOGICAL_PROCESS	4.10757e-19	2.95868e-21	74	93	3140	19421
		GO:0017038	protein import	BIOLOGICAL_PROCESS	9.03233e-19	6.59048e-21	103	181	3111	19333
		GO:0016887	ATPase activity	MOLECULAR_FUNCTION	9.13445e-19	6.75044e-21	160	382	3054	19132
		GO:0043412	macromolecule modification	BIOLOGICAL_PROCESS	1.04288e-18	7.80454e-21	808	3508	2406	16006
		GO:0046483	heterocycle metabolic process	BIOLOGICAL_PROCESS	1.1489e-18	8.70544e-21	1271	6079	1943	13435
		GO:0006996	organelle organization	BIOLOGICAL_PROCESS	1.79685e-18	1.37831e-20	545	2148	2669	17366
		GO:0044265	cellular macromolecule catabolic process	BIOLOGICAL_PROCESS	3.22088e-18	2.50077e-20	227	659	2987	18855
		GO:0005622	intracellular	CELLULAR_COMPONENT	4.31158e-18	3.38796e-20	2161	11472	1053	8042
		GO:0042278	purine nucleoside metabolic process	BIOLOGICAL_PROCESS	6.43816e-18	5.17944e-20	206	576	3008	18938
		GO:0046128	purine ribonucleoside metabolic process	BIOLOGICAL_PROCESS	6.43816e-18	5.17944e-20	206	576	3008	18938
		GO:0009119	ribonucleoside metabolic process	BIOLOGICAL_PROCESS	1.27154e-17	1.03484e-19	210	597	3004	18917
		GO:0044271	cellular nitrogen compound biosynthetic process	BIOLOGICAL_PROCESS	1.45436e-17	1.19723e-19	1061	4937	2153	14577
		GO:0032991	protein-containing complex	CELLULAR_COMPONENT	1.73553e-17	1.44492e-19	575	2329	2639	17185
		GO:0048519	negative regulation of biological process	BIOLOGICAL_PROCESS	1.75279e-17	1.47569e-19	408	1499	2806	18015
		GO:0016607	nuclear speck	CELLULAR_COMPONENT	2.2199e-17	1.88972e-19	46	34	3168	19480
		GO:0017111	nucleoside-triphosphatase activity	MOLECULAR_FUNCTION	2.23866e-17	1.92663e-19	274	878	2940	18636
		GO:0044743	protein transmembrane import into intracellular organelle	BIOLOGICAL_PROCESS	2.59431e-17	2.25698e-19	99	180	3115	19334
		GO:0065002	intracellular protein transmembrane transport	BIOLOGICAL_PROCESS	4.16571e-17	3.70198e-19	100	185	3114	19329
		GO:0071806	protein transmembrane transport	BIOLOGICAL_PROCESS	4.16571e-17	3.70198e-19	100	185	3114	19329
		GO:1901565	organonitrogen compound catabolic process	BIOLOGICAL_PROCESS	4.22813e-17	3.79701e-19	407	1504	2807	18010
		GO:0097159	organic cyclic compound binding	MOLECULAR_FUNCTION	1.20774e-16	1.09589e-18	1470	7327	1744	12187
		GO:1901363	heterocyclic compound binding	MOLECULAR_FUNCTION	1.31233e-16	1.20308e-18	1469	7323	1745	12191
		GO:0022402	cell cycle process	BIOLOGICAL_PROCESS	2.49784e-16	2.31325e-18	240	747	2974	18767
		GO:1901136	carbohydrate derivative catabolic process	BIOLOGICAL_PROCESS	2.71186e-16	2.53682e-18	213	631	3001	18883
		GO:0010605	negative regulation of macromolecule metabolic process	BIOLOGICAL_PROCESS	2.86676e-16	2.70854e-18	222	670	2992	18844
		GO:0006402	mRNA catabolic process	BIOLOGICAL_PROCESS	2.91343e-16	2.77989e-18	64	82	3150	19432
		GO:1990234	transferase complex	CELLULAR_COMPONENT	3.81879e-16	3.67947e-18	133	311	3081	19203
		GO:0008104	protein localization	BIOLOGICAL_PROCESS	5.57497e-16	5.42374e-18	363	1320	2851	18194
		GO:0046907	intracellular transport	BIOLOGICAL_PROCESS	5.67695e-16	5.57605e-18	369	1349	2845	18165
		GO:0036094	small molecule binding	MOLECULAR_FUNCTION	6.05232e-16	6.00136e-18	866	3926	2348	15588
		GO:0009892	negative regulation of metabolic process	BIOLOGICAL_PROCESS	1.21437e-15	1.21551e-17	228	707	2986	18807
		GO:0015031	protein transport	BIOLOGICAL_PROCESS	1.68752e-15	1.70488e-17	344	1241	2870	18273
		GO:0033036	macromolecule localization	BIOLOGICAL_PROCESS	1.87267e-15	1.94449e-17	413	1576	2801	17938
		GO:0016817	hydrolase activity, acting on acid anhydrides	MOLECULAR_FUNCTION	1.87267e-15	1.94377e-17	286	971	2928	18543
		GO:0045184	establishment of protein localization	BIOLOGICAL_PROCESS	1.87267e-15	1.92968e-17	345	1247	2869	18267
		GO:0006913	nucleocytoplasmic transport	BIOLOGICAL_PROCESS	1.97373e-15	2.06789e-17	78	128	3136	19386
		GO:0006403	RNA localization	BIOLOGICAL_PROCESS	2.5238e-15	2.66781e-17	50	51	3164	19463
		GO:0000956	nuclear-transcribed mRNA catabolic process	BIOLOGICAL_PROCESS	2.7104e-15	2.89041e-17	59	74	3155	19440
		GO:0006366	transcription by RNA polymerase II	BIOLOGICAL_PROCESS	2.80129e-15	3.01354e-17	70	105	3144	19409
		GO:0070646	protein modification by small protein removal	BIOLOGICAL_PROCESS	3.86768e-15	4.19692e-17	76	124	3138	19390
		GO:0051169	nuclear transport	BIOLOGICAL_PROCESS	4.9765e-15	5.44668e-17	78	131	3136	19383
		GO:0006725	cellular aromatic compound metabolic process	BIOLOGICAL_PROCESS	5.3839e-15	5.94293e-17	1300	6416	1914	13098
		GO:0016462	pyrophosphatase activity	MOLECULAR_FUNCTION	9.3419e-15	1.03993e-16	276	940	2938	18574
		GO:0070647	protein modification by small protein conjugation or removal	BIOLOGICAL_PROCESS	9.4464e-15	1.0604e-16	219	684	2995	18830
		GO:1901564	organonitrogen compound metabolic process	BIOLOGICAL_PROCESS	1.28867e-14	1.45864e-16	1403	7035	1811	12479
		GO:0016818	hydrolase activity, acting on acid anhydrides, in phosphorus-containing anhydrides	MOLECULAR_FUNCTION	2.98541e-14	3.40711e-16	278	960	2936	18554
		GO:0009630	gravitropism	BIOLOGICAL_PROCESS	3.04518e-14	3.50381e-16	78	137	3136	19377
		GO:0050658	RNA transport	BIOLOGICAL_PROCESS	3.51152e-14	4.17178e-16	47	49	3167	19465
		GO:0050657	nucleic acid transport	BIOLOGICAL_PROCESS	3.51152e-14	4.17178e-16	47	49	3167	19465
		GO:0051236	establishment of RNA localization	BIOLOGICAL_PROCESS	3.51152e-14	4.17178e-16	47	49	3167	19465
		GO:0009606	tropism	BIOLOGICAL_PROCESS	3.51152e-14	4.14247e-16	80	144	3134	19370
		GO:0140098	catalytic activity, acting on RNA	MOLECULAR_FUNCTION	4.28111e-14	5.12611e-16	113	260	3101	19254
		GO:0031503	protein-containing complex localization	BIOLOGICAL_PROCESS	5.00353e-14	6.13155e-16	42	38	3172	19476
		GO:0071166	ribonucleoprotein complex localization	BIOLOGICAL_PROCESS	5.00353e-14	6.13155e-16	42	38	3172	19476
		GO:0071426	ribonucleoprotein complex export from nucleus	BIOLOGICAL_PROCESS	5.00353e-14	6.13155e-16	42	38	3172	19476
		GO:0006611	protein export from nucleus	BIOLOGICAL_PROCESS	5.14873e-14	6.35764e-16	45	45	3169	19469
		GO:0006886	intracellular protein transport	BIOLOGICAL_PROCESS	5.7395e-14	7.14082e-16	296	1051	2918	18463
		GO:0006487	protein N-linked glycosylation	BIOLOGICAL_PROCESS	6.73647e-14	8.44422e-16	60	85	3154	19429
		GO:0035639	purine ribonucleoside triphosphate binding	MOLECULAR_FUNCTION	7.29674e-14	9.21478e-16	620	2685	2594	16829
		GO:0032549	ribonucleoside binding	MOLECULAR_FUNCTION	7.43926e-14	9.46435e-16	636	2770	2578	16744
		GO:0001882	nucleoside binding	MOLECULAR_FUNCTION	7.87501e-14	1.00924e-15	636	2771	2578	16743
		GO:0017076	purine nucleotide binding	MOLECULAR_FUNCTION	8.35327e-14	1.08319e-15	639	2788	2575	16726
		GO:0051168	nuclear export	BIOLOGICAL_PROCESS	8.35327e-14	1.08616e-15	45	46	3169	19468
		GO:0006405	RNA export from nucleus	BIOLOGICAL_PROCESS	8.3987e-14	1.09992e-15	42	39	3172	19475
		GO:0034613	cellular protein localization	BIOLOGICAL_PROCESS	1.15275e-13	1.52047e-15	305	1101	2909	18413
		GO:0044248	cellular catabolic process	BIOLOGICAL_PROCESS	1.19748e-13	1.59067e-15	548	2316	2666	17198
		GO:0070727	cellular macromolecule localization	BIOLOGICAL_PROCESS	1.22082e-13	1.63309e-15	312	1135	2902	18379
		GO:0016604	nuclear body	CELLULAR_COMPONENT	1.39122e-13	1.87404e-15	55	73	3159	19441
		GO:0016192	vesicle-mediated transport	BIOLOGICAL_PROCESS	1.86054e-13	2.52365e-15	239	799	2975	18715
		GO:0032555	purine ribonucleotide binding	MOLECULAR_FUNCTION	1.91996e-13	2.62221e-15	636	2786	2578	16728
		GO:0016579	protein deubiquitination	BIOLOGICAL_PROCESS	2.52635e-13	3.47402e-15	38	32	3176	19482
		GO:0051641	cellular localization	BIOLOGICAL_PROCESS	2.6216e-13	3.62953e-15	418	1663	2796	17851
		GO:0001883	purine nucleoside binding	MOLECULAR_FUNCTION	2.82264e-13	3.96067e-15	631	2766	2583	16748
		GO:0032550	purine ribonucleoside binding	MOLECULAR_FUNCTION	2.82264e-13	3.96067e-15	631	2766	2583	16748
		GO:0032553	ribonucleotide binding	MOLECULAR_FUNCTION	3.14658e-13	4.44465e-15	641	2821	2573	16693
		GO:0051649	establishment of localization in cell	BIOLOGICAL_PROCESS	3.22465e-13	4.58509e-15	398	1566	2816	17948
		GO:0097367	carbohydrate derivative binding	MOLECULAR_FUNCTION	4.89401e-13	7.00452e-15	649	2871	2565	16643
		GO:0051028	mRNA transport	BIOLOGICAL_PROCESS	5.61028e-13	8.08216e-15	43	45	3171	19469
		GO:0009629	response to gravity	BIOLOGICAL_PROCESS	6.88482e-13	9.98266e-15	79	152	3135	19362
		GO:0018193	peptidyl-amino acid modification	BIOLOGICAL_PROCESS	7.15113e-13	1.04357e-14	139	377	3075	19137
		GO:0015833	peptide transport	BIOLOGICAL_PROCESS	7.26415e-13	1.06686e-14	350	1339	2864	18175
		GO:0010468	regulation of gene expression	BIOLOGICAL_PROCESS	1.02053e-12	1.50836e-14	620	2729	2594	16785
		GO:0060255	regulation of macromolecule metabolic process	BIOLOGICAL_PROCESS	1.04609e-12	1.55592e-14	679	3045	2535	16469
		GO:0044424	intracellular part	CELLULAR_COMPONENT	1.3841e-12	2.07162e-14	2057	11109	1157	8405
		GO:0006406	mRNA export from nucleus	BIOLOGICAL_PROCESS	1.40482e-12	2.12892e-14	38	35	3176	19479
		GO:0071427	mRNA-containing ribonucleoprotein complex export from nucleus	BIOLOGICAL_PROCESS	1.40482e-12	2.12892e-14	38	35	3176	19479
		GO:0009057	macromolecule catabolic process	BIOLOGICAL_PROCESS	1.50107e-12	2.28881e-14	243	837	2971	18677
		GO:0042886	amide transport	BIOLOGICAL_PROCESS	1.55518e-12	2.38588e-14	354	1368	2860	18146
		GO:1901360	organic cyclic compound metabolic process	BIOLOGICAL_PROCESS	1.61752e-12	2.49663e-14	1313	6622	1901	12892
		GO:0000988	obsolete transcription factor activity, protein binding	MOLECULAR_FUNCTION	2.692e-12	4.18028e-14	46	56	3168	19458
		GO:0016569	covalent chromatin modification	BIOLOGICAL_PROCESS	5.35101e-12	8.35938e-14	122	321	3092	19193
		GO:0008135	translation factor activity, RNA binding	MOLECULAR_FUNCTION	9.46682e-12	1.48777e-13	89	198	3125	19316
		GO:0010608	posttranscriptional regulation of gene expression	BIOLOGICAL_PROCESS	9.56939e-12	1.51284e-13	111	281	3103	19233
		GO:0090079	translation regulator activity, nucleic acid binding	MOLECULAR_FUNCTION	1.01351e-11	1.61176e-13	90	202	3124	19312
		GO:0034660	ncRNA metabolic process	BIOLOGICAL_PROCESS	1.08012e-11	1.73788e-13	142	407	3072	19107
		GO:0045182	translation regulator activity	MOLECULAR_FUNCTION	1.08012e-11	1.73787e-13	91	206	3123	19308
		GO:0030163	protein catabolic process	BIOLOGICAL_PROCESS	1.47528e-11	2.38749e-13	162	494	3052	19020
		GO:0000989	obsolete transcription factor activity, transcription factor binding	MOLECULAR_FUNCTION	1.59156e-11	2.59056e-13	41	47	3173	19467
		GO:0006508	proteolysis	BIOLOGICAL_PROCESS	2.8152e-11	4.6086e-13	301	1143	2913	18371
		GO:0016874	ligase activity	MOLECULAR_FUNCTION	4.12675e-11	6.79427e-13	178	572	3036	18942
		GO:0005829	cytosol	CELLULAR_COMPONENT	4.82498e-11	7.98897e-13	461	1956	2753	17558
		GO:0018130	heterocycle biosynthetic process	BIOLOGICAL_PROCESS	5.38637e-11	8.96889e-13	864	4136	2350	15378
		GO:0040029	regulation of gene expression, epigenetic	BIOLOGICAL_PROCESS	7.77199e-11	1.30139e-12	111	293	3103	19221
		GO:0004221	obsolete ubiquitin thiolesterase activity	MOLECULAR_FUNCTION	7.82379e-11	1.31738e-12	29	22	3185	19492
		GO:0009101	glycoprotein biosynthetic process	BIOLOGICAL_PROCESS	8.3e-11	1.40533e-12	102	258	3112	19256
		GO:0030554	adenyl nucleotide binding	MOLECULAR_FUNCTION	1.00015e-10	1.70279e-12	575	2568	2639	16946
		GO:0005524	ATP binding	MOLECULAR_FUNCTION	1.22468e-10	2.0965e-12	555	2465	2659	17049
		GO:0043413	macromolecule glycosylation	BIOLOGICAL_PROCESS	1.35951e-10	2.35276e-12	100	253	3114	19261
		GO:0006486	protein glycosylation	BIOLOGICAL_PROCESS	1.35951e-10	2.35276e-12	100	253	3114	19261
		GO:0009100	glycoprotein metabolic process	BIOLOGICAL_PROCESS	1.42225e-10	2.47464e-12	103	265	3111	19249
		GO:0006606	protein import into nucleus	BIOLOGICAL_PROCESS	1.62296e-10	2.84252e-12	50	78	3164	19436
		GO:0003712	transcription coregulator activity	MOLECULAR_FUNCTION	1.62296e-10	2.85423e-12	39	47	3175	19467
		GO:0003743	translation initiation factor activity	MOLECULAR_FUNCTION	1.63955e-10	2.89874e-12	65	126	3149	19388
		GO:0051319	G2 phase	BIOLOGICAL_PROCESS	1.89004e-10	3.37697e-12	44	61	3170	19453
		GO:0000085	mitotic G2 phase	BIOLOGICAL_PROCESS	1.89004e-10	3.37697e-12	44	61	3170	19453
		GO:0032559	adenyl ribonucleotide binding	MOLECULAR_FUNCTION	2.1326e-10	3.8303e-12	572	2566	2642	16948
		GO:0016570	histone modification	BIOLOGICAL_PROCESS	2.38575e-10	4.30729e-12	110	296	3104	19218
		GO:0000932	P-body	CELLULAR_COMPONENT	2.95002e-10	5.35365e-12	21	9	3193	19505
		GO:0070085	glycosylation	BIOLOGICAL_PROCESS	5.52252e-10	1.00738e-11	101	265	3113	19249
		GO:0043687	post-translational protein modification	BIOLOGICAL_PROCESS	6.17095e-10	1.13144e-11	48	76	3166	19438
		GO:0016458	gene silencing	BIOLOGICAL_PROCESS	6.20015e-10	1.14259e-11	96	246	3118	19268
		GO:0034504	protein localization to nucleus	BIOLOGICAL_PROCESS	1.12439e-09	2.0826e-11	50	84	3164	19430
		GO:0045814	negative regulation of gene expression, epigenetic	BIOLOGICAL_PROCESS	1.21856e-09	2.26842e-11	67	141	3147	19373
		GO:0044257	cellular protein catabolic process	BIOLOGICAL_PROCESS	1.27112e-09	2.37814e-11	148	468	3066	19046
		GO:0051171	regulation of nitrogen compound metabolic process	BIOLOGICAL_PROCESS	1.37152e-09	2.57881e-11	651	3028	2563	16486
		GO:0000338	protein deneddylation	BIOLOGICAL_PROCESS	1.59637e-09	3.01653e-11	42	61	3172	19453
		GO:0140096	catalytic activity, acting on a protein	MOLECULAR_FUNCTION	1.65765e-09	3.14782e-11	554	2507	2660	17007
		GO:0051603	proteolysis involved in cellular protein catabolic process	BIOLOGICAL_PROCESS	1.82471e-09	3.48214e-11	140	436	3074	19078
		GO:0051170	import into nucleus	BIOLOGICAL_PROCESS	2.03454e-09	3.90159e-11	50	86	3164	19428
		GO:0004386	helicase activity	MOLECULAR_FUNCTION	2.16251e-09	4.16723e-11	110	310	3104	19204
		GO:0007031	peroxisome organization	BIOLOGICAL_PROCESS	2.26063e-09	4.37745e-11	53	96	3161	19418
		GO:0051329	mitotic interphase	BIOLOGICAL_PROCESS	2.32619e-09	4.54792e-11	56	106	3158	19408
		GO:0051325	interphase	BIOLOGICAL_PROCESS	2.32619e-09	4.54792e-11	56	106	3158	19408
		GO:0006413	translational initiation	BIOLOGICAL_PROCESS	2.40111e-09	4.71687e-11	65	137	3149	19377
		GO:0000278	mitotic cell cycle	BIOLOGICAL_PROCESS	2.51473e-09	4.96358e-11	109	307	3105	19207
		GO:0044238	primary metabolic process	BIOLOGICAL_PROCESS	2.63312e-09	5.24653e-11	2045	11237	1169	8277
		GO:0019438	aromatic compound biosynthetic process	BIOLOGICAL_PROCESS	2.63312e-09	5.23021e-11	878	4303	2336	15211
		GO:0006399	tRNA metabolic process	BIOLOGICAL_PROCESS	2.88522e-09	5.77583e-11	59	117	3155	19397
		GO:0034401	chromatin organization involved in regulation of transcription	BIOLOGICAL_PROCESS	3.31151e-09	6.6602e-11	66	142	3148	19372
		GO:0006974	cellular response to DNA damage stimulus	BIOLOGICAL_PROCESS	4.15092e-09	8.38727e-11	122	365	3092	19149
		GO:0018205	peptidyl-lysine modification	BIOLOGICAL_PROCESS	4.2702e-09	8.66822e-11	104	290	3110	19224
		GO:0097549	chromatin organization involved in negative regulation of transcription	BIOLOGICAL_PROCESS	4.68387e-09	9.59558e-11	65	140	3149	19374
		GO:0006342	chromatin silencing	BIOLOGICAL_PROCESS	4.68387e-09	9.59558e-11	65	140	3149	19374
		GO:0006259	DNA metabolic process	BIOLOGICAL_PROCESS	4.75856e-09	9.79311e-11	230	860	2984	18654
		GO:0036464	cytoplasmic ribonucleoprotein granule	CELLULAR_COMPONENT	4.7911e-09	9.94971e-11	24	18	3190	19496
		GO:0035770	ribonucleoprotein granule	CELLULAR_COMPONENT	4.7911e-09	9.94971e-11	24	18	3190	19496
		GO:0006338	chromatin remodeling	BIOLOGICAL_PROCESS	5.35962e-09	1.11805e-10	28	27	3186	19487
		GO:0043168	anion binding	MOLECULAR_FUNCTION	5.50405e-09	1.15333e-10	711	3388	2503	16126
		GO:0043043	peptide biosynthetic process	BIOLOGICAL_PROCESS	6.09059e-09	1.28193e-10	303	1222	2911	18292
		GO:0016585	obsolete chromatin remodeling complex	CELLULAR_COMPONENT	6.31487e-09	1.33504e-10	27	25	3187	19489
		GO:0015931	nucleobase-containing compound transport	BIOLOGICAL_PROCESS	6.92973e-09	1.47152e-10	78	190	3136	19324
		GO:0022613	ribonucleoprotein complex biogenesis	BIOLOGICAL_PROCESS	7.06027e-09	1.50584e-10	113	331	3101	19183
		GO:0032446	protein modification by small protein conjugation	BIOLOGICAL_PROCESS	7.86019e-09	1.6838e-10	171	588	3043	18926
		GO:1901575	organic substance catabolic process	BIOLOGICAL_PROCESS	8.72235e-09	1.87665e-10	559	2567	2655	16947
		GO:0034645	cellular macromolecule biosynthetic process	BIOLOGICAL_PROCESS	9.69833e-09	2.09571e-10	879	4341	2335	15173
		GO:0031047	gene silencing by RNA	BIOLOGICAL_PROCESS	1.08761e-08	2.36038e-10	81	204	3133	19310
		GO:0097659	nucleic acid-templated transcription	BIOLOGICAL_PROCESS	1.09062e-08	2.38732e-10	560	2577	2654	16937
		GO:0006351	transcription, DNA-templated	BIOLOGICAL_PROCESS	1.09062e-08	2.38732e-10	560	2577	2654	16937
		GO:0019941	modification-dependent protein catabolic process	BIOLOGICAL_PROCESS	1.10503e-08	2.4292e-10	123	377	3091	19137
		GO:0032774	RNA biosynthetic process	BIOLOGICAL_PROCESS	1.15038e-08	2.53966e-10	562	2589	2652	16925
		GO:0048523	negative regulation of cellular process	BIOLOGICAL_PROCESS	1.27417e-08	2.82488e-10	267	1053	2947	18461
		GO:0006163	purine nucleotide metabolic process	BIOLOGICAL_PROCESS	1.40263e-08	3.12279e-10	273	1084	2941	18430
		GO:0006518	peptide metabolic process	BIOLOGICAL_PROCESS	1.58041e-08	3.53339e-10	310	1271	2904	18243
		GO:0043632	modification-dependent macromolecule catabolic process	BIOLOGICAL_PROCESS	1.61669e-08	3.62961e-10	123	380	3091	19134
		GO:0006412	translation	BIOLOGICAL_PROCESS	1.62005e-08	3.6523e-10	299	1216	2915	18298
		GO:0008144	drug binding	MOLECULAR_FUNCTION	1.66754e-08	3.77498e-10	577	2678	2637	16836
		GO:0043167	ion binding	MOLECULAR_FUNCTION	2.06473e-08	4.69345e-10	1283	6693	1931	12821
		GO:0048518	positive regulation of biological process	BIOLOGICAL_PROCESS	2.50176e-08	5.71028e-10	314	1298	2900	18216
		GO:2000113	negative regulation of cellular macromolecule biosynthetic process	BIOLOGICAL_PROCESS	2.54989e-08	5.86784e-10	124	388	3090	19126
		GO:0010558	negative regulation of macromolecule biosynthetic process	BIOLOGICAL_PROCESS	2.54989e-08	5.86784e-10	124	388	3090	19126
		GO:0006511	ubiquitin-dependent protein catabolic process	BIOLOGICAL_PROCESS	2.55193e-08	5.89642e-10	121	375	3093	19139
		GO:0043574	peroxisomal transport	BIOLOGICAL_PROCESS	2.70063e-08	6.26527e-10	44	76	3170	19438
		GO:0090305	nucleic acid phosphodiester bond hydrolysis	BIOLOGICAL_PROCESS	2.71209e-08	6.31722e-10	98	278	3116	19236
		GO:0043604	amide biosynthetic process	BIOLOGICAL_PROCESS	2.86898e-08	6.7095e-10	310	1280	2904	18234
		GO:0000428	DNA-directed RNA polymerase complex	CELLULAR_COMPONENT	3.10767e-08	7.38398e-10	32	41	3182	19473
		GO:0042393	histone binding	MOLECULAR_FUNCTION	3.10767e-08	7.38398e-10	32	41	3182	19473
		GO:0030880	RNA polymerase complex	CELLULAR_COMPONENT	3.10767e-08	7.38398e-10	32	41	3182	19473
		GO:0055029	nuclear DNA-directed RNA polymerase complex	CELLULAR_COMPONENT	3.10767e-08	7.38398e-10	32	41	3182	19473
		GO:0022008	neurogenesis	BIOLOGICAL_PROCESS	4.09408e-08	9.76605e-10	41	68	3173	19446
		GO:0007399	nervous system development	BIOLOGICAL_PROCESS	4.17194e-08	9.9908e-10	46	84	3168	19430
		GO:0016567	protein ubiquitination	BIOLOGICAL_PROCESS	4.85248e-08	1.16659e-09	164	574	3050	18940
		GO:0006625	protein targeting to peroxisome	BIOLOGICAL_PROCESS	4.96246e-08	1.22089e-09	43	75	3171	19439
		GO:0031327	negative regulation of cellular biosynthetic process	BIOLOGICAL_PROCESS	4.96246e-08	1.20309e-09	125	398	3089	19116
		GO:0072663	establishment of protein localization to peroxisome	BIOLOGICAL_PROCESS	4.96246e-08	1.22089e-09	43	75	3171	19439
		GO:0072662	protein localization to peroxisome	BIOLOGICAL_PROCESS	4.96246e-08	1.22089e-09	43	75	3171	19439
		GO:0015919	peroxisomal membrane transport	BIOLOGICAL_PROCESS	4.96246e-08	1.22089e-09	43	75	3171	19439
		GO:0006357	regulation of transcription by RNA polymerase II	BIOLOGICAL_PROCESS	4.96246e-08	1.22089e-09	43	75	3171	19439
		GO:0072521	purine-containing compound metabolic process	BIOLOGICAL_PROCESS	4.9987e-08	1.23448e-09	274	1107	2940	18407
		GO:0009890	negative regulation of biosynthetic process	BIOLOGICAL_PROCESS	6.23183e-08	1.54484e-09	125	400	3089	19114
		GO:1901657	glycosyl compound metabolic process	BIOLOGICAL_PROCESS	6.55975e-08	1.63227e-09	253	1006	2961	18508
		GO:0016790	thiolester hydrolase activity	MOLECULAR_FUNCTION	6.79457e-08	1.69705e-09	32	43	3182	19471
		GO:0048522	positive regulation of cellular process	BIOLOGICAL_PROCESS	7.72214e-08	1.93595e-09	267	1078	2947	18436
		GO:0006281	DNA repair	BIOLOGICAL_PROCESS	8.26371e-08	2.07946e-09	103	307	3111	19207
		GO:0044446	intracellular organelle part	CELLULAR_COMPONENT	8.59751e-08	2.17149e-09	909	4569	2305	14945
		GO:0006418	tRNA aminoacylation for protein translation	BIOLOGICAL_PROCESS	1.20652e-07	3.0812e-09	27	31	3187	19483
		GO:0043039	tRNA aminoacylation	BIOLOGICAL_PROCESS	1.20652e-07	3.0812e-09	27	31	3187	19483
		GO:0043038	amino acid activation	BIOLOGICAL_PROCESS	1.20652e-07	3.0812e-09	27	31	3187	19483
		GO:0071011	precatalytic spliceosome	CELLULAR_COMPONENT	1.27079e-07	3.25722e-09	13	3	3201	19511
		GO:0098763	mitotic cell cycle phase	BIOLOGICAL_PROCESS	1.50838e-07	3.8803e-09	83	228	3131	19286
		GO:0044422	organelle part	CELLULAR_COMPONENT	1.57672e-07	4.07087e-09	910	4591	2304	14923
		GO:0050794	regulation of cellular process	BIOLOGICAL_PROCESS	1.76914e-07	4.59375e-09	1048	5387	2166	14127
		GO:0016558	protein import into peroxisome matrix	BIOLOGICAL_PROCESS	1.76914e-07	4.60076e-09	41	73	3173	19441
		GO:0006289	nucleotide-excision repair	BIOLOGICAL_PROCESS	1.78397e-07	4.65602e-09	23	22	3191	19492
		GO:0000151	ubiquitin ligase complex	CELLULAR_COMPONENT	1.91666e-07	5.02025e-09	68	170	3146	19344
		GO:0046914	transition metal ion binding	MOLECULAR_FUNCTION	1.98492e-07	5.21761e-09	495	2286	2719	17228
		GO:0050789	regulation of biological process	BIOLOGICAL_PROCESS	1.99442e-07	5.26125e-09	1188	6205	2026	13309
		GO:0031461	cullin-RING ubiquitin ligase complex	CELLULAR_COMPONENT	2.41109e-07	6.38296e-09	44	84	3170	19430
		GO:0019888	protein phosphatase regulator activity	MOLECULAR_FUNCTION	2.87113e-07	7.62769e-09	19	14	3195	19500
		GO:2000112	regulation of cellular macromolecule biosynthetic process	BIOLOGICAL_PROCESS	3.33259e-07	8.88482e-09	551	2601	2663	16913
		GO:0019219	regulation of nucleobase-containing compound metabolic process	BIOLOGICAL_PROCESS	3.78267e-07	1.01202e-08	560	2653	2654	16861
		GO:0010556	regulation of macromolecule biosynthetic process	BIOLOGICAL_PROCESS	3.90673e-07	1.04886e-08	552	2610	2662	16904
		GO:1903507	negative regulation of nucleic acid-templated transcription	BIOLOGICAL_PROCESS	4.01003e-07	1.08785e-08	111	354	3103	19160
		GO:1902679	negative regulation of RNA biosynthetic process	BIOLOGICAL_PROCESS	4.01003e-07	1.08785e-08	111	354	3103	19160
		GO:0045892	negative regulation of transcription, DNA-templated	BIOLOGICAL_PROCESS	4.01003e-07	1.08785e-08	111	354	3103	19160
		GO:0016571	histone methylation	BIOLOGICAL_PROCESS	4.04818e-07	1.10198e-08	75	202	3139	19312
		GO:0019693	ribose phosphate metabolic process	BIOLOGICAL_PROCESS	4.05799e-07	1.11604e-08	263	1082	2951	18432
		GO:0009259	ribonucleotide metabolic process	BIOLOGICAL_PROCESS	4.05799e-07	1.11604e-08	263	1082	2951	18432
		GO:0048193	Golgi vesicle transport	BIOLOGICAL_PROCESS	4.05799e-07	1.1088e-08	122	403	3092	19111
		GO:0046034	ATP metabolic process	BIOLOGICAL_PROCESS	4.67568e-07	1.2903e-08	177	660	3037	18854
		GO:0006475	internal protein amino acid acetylation	BIOLOGICAL_PROCESS	4.81054e-07	1.35451e-08	25	29	3189	19485
		GO:0018394	peptidyl-lysine acetylation	BIOLOGICAL_PROCESS	4.81054e-07	1.35451e-08	25	29	3189	19485
		GO:0018393	internal peptidyl-lysine acetylation	BIOLOGICAL_PROCESS	4.81054e-07	1.35451e-08	25	29	3189	19485
		GO:0016573	histone acetylation	BIOLOGICAL_PROCESS	4.81054e-07	1.35451e-08	25	29	3189	19485
		GO:0016875	ligase activity, forming carbon-oxygen bonds	MOLECULAR_FUNCTION	4.81054e-07	1.35127e-08	28	37	3186	19477
		GO:0004812	aminoacyl-tRNA ligase activity	MOLECULAR_FUNCTION	4.81054e-07	1.35127e-08	28	37	3186	19477
		GO:0009059	macromolecule biosynthetic process	BIOLOGICAL_PROCESS	5.2106e-07	1.47203e-08	890	4511	2324	15003
		GO:0019208	phosphatase regulator activity	MOLECULAR_FUNCTION	5.28886e-07	1.49909e-08	19	15	3195	19499
		GO:0006352	DNA-templated transcription, initiation	BIOLOGICAL_PROCESS	5.49435e-07	1.56247e-08	30	43	3184	19471
		GO:0051253	negative regulation of RNA metabolic process	BIOLOGICAL_PROCESS	5.53414e-07	1.57896e-08	111	357	3103	19157
		GO:0051172	negative regulation of nitrogen compound metabolic process	BIOLOGICAL_PROCESS	5.54902e-07	1.5884e-08	143	502	3071	19012
		GO:0016591	RNA polymerase II, holoenzyme	CELLULAR_COMPONENT	5.61733e-07	1.61321e-08	26	32	3188	19482
		GO:0022403	cell cycle phase	BIOLOGICAL_PROCESS	5.87047e-07	1.6914e-08	132	452	3082	19062
		GO:0033044	regulation of chromosome organization	BIOLOGICAL_PROCESS	6.33878e-07	1.84412e-08	44	88	3170	19426
		GO:0045934	negative regulation of nucleobase-containing compound metabolic process	BIOLOGICAL_PROCESS	6.33878e-07	1.8383e-08	115	376	3099	19138
		GO:0019222	regulation of metabolic process	BIOLOGICAL_PROCESS	6.33878e-07	1.83304e-08	774	3858	2440	15656
		GO:0044848	biological phase	BIOLOGICAL_PROCESS	6.35042e-07	1.85344e-08	134	462	3080	19052
		GO:0007062	sister chromatid cohesion	BIOLOGICAL_PROCESS	6.43509e-07	1.88417e-08	46	95	3168	19419
		GO:0009150	purine ribonucleotide metabolic process	BIOLOGICAL_PROCESS	6.58922e-07	1.93547e-08	242	984	2972	18530
		GO:0010604	positive regulation of macromolecule metabolic process	BIOLOGICAL_PROCESS	6.7314e-07	1.98353e-08	163	598	3051	18916
		GO:0031072	heat shock protein binding	MOLECULAR_FUNCTION	7.2182e-07	2.13372e-08	55	128	3159	19386
		GO:0044237	cellular metabolic process	BIOLOGICAL_PROCESS	8.29332e-07	2.45929e-08	2076	11615	1138	7899
		GO:0031324	negative regulation of cellular metabolic process	BIOLOGICAL_PROCESS	8.60796e-07	2.56065e-08	148	530	3066	18984
		GO:0019787	ubiquitin-like protein transferase activity	MOLECULAR_FUNCTION	1.00756e-06	3.00665e-08	87	258	3127	19256
		GO:0140101	catalytic activity, acting on a tRNA	MOLECULAR_FUNCTION	1.10053e-06	3.29437e-08	41	80	3173	19434
		GO:0016881	acid-amino acid ligase activity	MOLECULAR_FUNCTION	1.22424e-06	3.67615e-08	96	298	3118	19216
		GO:0033043	regulation of organelle organization	BIOLOGICAL_PROCESS	1.4644e-06	4.411e-08	84	248	3130	19266
		GO:0008237	metallopeptidase activity	MOLECULAR_FUNCTION	1.81782e-06	5.49258e-08	35	62	3179	19452
		GO:0006605	protein targeting	BIOLOGICAL_PROCESS	1.9337e-06	5.86079e-08	221	894	2993	18620
		GO:0016441	posttranscriptional gene silencing	BIOLOGICAL_PROCESS	1.94761e-06	5.92117e-08	55	133	3159	19381
		GO:0051173	positive regulation of nitrogen compound metabolic process	BIOLOGICAL_PROCESS	2.05385e-06	6.26338e-08	161	601	3053	18913
		GO:0035194	posttranscriptional gene silencing by RNA	BIOLOGICAL_PROCESS	2.2646e-06	6.92726e-08	54	130	3160	19384
		GO:0006479	protein methylation	BIOLOGICAL_PROCESS	2.40013e-06	7.38676e-08	76	218	3138	19296
		GO:0008213	protein alkylation	BIOLOGICAL_PROCESS	2.40013e-06	7.38676e-08	76	218	3138	19296
		GO:0031326	regulation of cellular biosynthetic process	BIOLOGICAL_PROCESS	2.42689e-06	7.49182e-08	593	2880	2621	16634
		GO:0009889	regulation of biosynthetic process	BIOLOGICAL_PROCESS	2.98435e-06	9.24058e-08	593	2885	2621	16629
		GO:0016246	RNA interference	BIOLOGICAL_PROCESS	3.04573e-06	9.45913e-08	52	124	3162	19390
		GO:0051726	regulation of cell cycle	BIOLOGICAL_PROCESS	3.13999e-06	9.78126e-08	97	310	3117	19204
		GO:0009648	photoperiodism	BIOLOGICAL_PROCESS	3.22666e-06	1.00814e-07	63	167	3151	19347
		GO:0031086	nuclear-transcribed mRNA catabolic process, deadenylation-independent decay	BIOLOGICAL_PROCESS	3.40849e-06	1.07133e-07	11	3	3203	19511
		GO:0031087	deadenylation-independent decapping of nuclear-transcribed mRNA	BIOLOGICAL_PROCESS	3.40849e-06	1.07133e-07	11	3	3203	19511
		GO:0000819	sister chromatid segregation	BIOLOGICAL_PROCESS	3.50179e-06	1.10393e-07	51	121	3163	19393
		GO:0080008	Cul4-RING E3 ubiquitin ligase complex	CELLULAR_COMPONENT	4.00186e-06	1.26532e-07	26	37	3188	19477
		GO:0008186	RNA-dependent ATPase activity	MOLECULAR_FUNCTION	4.33634e-06	1.37514e-07	16	12	3198	19502
		GO:0034470	ncRNA processing	BIOLOGICAL_PROCESS	5.49464e-06	1.74759e-07	102	337	3112	19177
		GO:0016879	ligase activity, forming carbon-nitrogen bonds	MOLECULAR_FUNCTION	5.80451e-06	1.85158e-07	107	360	3107	19154
		GO:0043901	negative regulation of multi-organism process	BIOLOGICAL_PROCESS	6.09124e-06	1.9553e-07	9	1	3205	19513
		GO:0022618	ribonucleoprotein complex assembly	BIOLOGICAL_PROCESS	6.09124e-06	1.96583e-07	22	27	3192	19487
		GO:0032102	negative regulation of response to external stimulus	BIOLOGICAL_PROCESS	6.09124e-06	1.9553e-07	9	1	3205	19513
		GO:0071826	ribonucleoprotein complex subunit organization	BIOLOGICAL_PROCESS	6.09124e-06	1.96583e-07	22	27	3192	19487
		GO:0043603	cellular amide metabolic process	BIOLOGICAL_PROCESS	6.2924e-06	2.03664e-07	338	1517	2876	17997
		GO:0009056	catabolic process	BIOLOGICAL_PROCESS	7.5767e-06	2.45942e-07	595	2920	2619	16594
		GO:0043414	macromolecule methylation	BIOLOGICAL_PROCESS	8.20984e-06	2.67262e-07	132	479	3082	19035
		GO:0080090	regulation of primary metabolic process	BIOLOGICAL_PROCESS	8.21153e-06	2.68085e-07	654	3252	2560	16262
		GO:0045944	positive regulation of transcription by RNA polymerase II	BIOLOGICAL_PROCESS	8.34072e-06	2.73082e-07	19	20	3195	19494
		GO:1901362	organic cyclic compound biosynthetic process	BIOLOGICAL_PROCESS	9.3531e-06	3.07104e-07	896	4632	2318	14882
		GO:0006457	protein folding	BIOLOGICAL_PROCESS	9.87587e-06	3.25192e-07	95	311	3119	19203
		GO:0005623	cell	CELLULAR_COMPONENT	9.91142e-06	3.28217e-07	2312	13181	902	6333
		GO:0044464	cell part	CELLULAR_COMPONENT	9.91142e-06	3.28217e-07	2312	13181	902	6333
		GO:0051241	negative regulation of multicellular organismal process	BIOLOGICAL_PROCESS	1.0794e-05	3.58454e-07	46	108	3168	19406
		GO:0043331	response to dsRNA	BIOLOGICAL_PROCESS	1.0964e-05	3.65124e-07	43	97	3171	19417
		GO:0010228	vegetative to reproductive phase transition of meristem	BIOLOGICAL_PROCESS	1.37276e-05	4.58444e-07	124	447	3090	19067
		GO:0007059	chromosome segregation	BIOLOGICAL_PROCESS	1.38262e-05	4.6303e-07	60	164	3154	19350
		GO:0008284	positive regulation of cell population proliferation	BIOLOGICAL_PROCESS	1.42673e-05	4.79134e-07	33	63	3181	19451
		GO:0051252	regulation of RNA metabolic process	BIOLOGICAL_PROCESS	1.42754e-05	4.80743e-07	517	2504	2697	17010
		GO:0004842	ubiquitin-protein transferase activity	MOLECULAR_FUNCTION	1.44413e-05	4.87681e-07	82	257	3132	19257
		GO:0071840	cellular component organization or biogenesis	BIOLOGICAL_PROCESS	1.54031e-05	5.21601e-07	830	4269	2384	15245
		GO:0006310	DNA recombination	BIOLOGICAL_PROCESS	1.64093e-05	5.5721e-07	72	215	3142	19299
		GO:0004004	ATP-dependent RNA helicase activity	MOLECULAR_FUNCTION	1.6506e-05	5.62037e-07	15	12	3199	19502
		GO:0006417	regulation of translation	BIOLOGICAL_PROCESS	1.89705e-05	6.5483e-07	54	142	3160	19372
		GO:0070918	production of small RNA involved in gene silencing by RNA	BIOLOGICAL_PROCESS	1.89705e-05	6.52766e-07	42	96	3172	19418
		GO:0034248	regulation of cellular amide metabolic process	BIOLOGICAL_PROCESS	1.89705e-05	6.5483e-07	54	142	3160	19372
		GO:0071359	cellular response to dsRNA	BIOLOGICAL_PROCESS	1.89705e-05	6.52766e-07	42	96	3172	19418
		GO:0031050	dsRNA processing	BIOLOGICAL_PROCESS	1.89705e-05	6.52766e-07	42	96	3172	19418
		GO:0098813	nuclear chromosome segregation	BIOLOGICAL_PROCESS	1.90189e-05	6.58278e-07	56	150	3158	19364
		GO:0000184	nuclear-transcribed mRNA catabolic process, nonsense-mediated decay	BIOLOGICAL_PROCESS	2.56354e-05	8.89686e-07	16	15	3198	19499
		GO:0042254	ribosome biogenesis	BIOLOGICAL_PROCESS	2.65006e-05	9.22191e-07	95	320	3119	19194
		GO:0090421	embryonic meristem initiation	BIOLOGICAL_PROCESS	2.72887e-05	9.52167e-07	28	49	3186	19465
		GO:0010646	regulation of cell communication	BIOLOGICAL_PROCESS	2.90902e-05	1.01775e-06	112	399	3102	19115
		GO:0005730	nucleolus	CELLULAR_COMPONENT	2.98496e-05	1.05243e-06	168	669	3046	18845
		GO:0043228	non-membrane-bounded organelle	CELLULAR_COMPONENT	2.98496e-05	1.05269e-06	360	1666	2854	17848
		GO:0043232	intracellular non-membrane-bounded organelle	CELLULAR_COMPONENT	2.98496e-05	1.05269e-06	360	1666	2854	17848
		GO:0031323	regulation of cellular metabolic process	BIOLOGICAL_PROCESS	3.08433e-05	1.09062e-06	673	3397	2541	16117
		GO:0009894	regulation of catabolic process	BIOLOGICAL_PROCESS	3.08707e-05	1.09448e-06	55	149	3159	19365
		GO:0006473	protein acetylation	BIOLOGICAL_PROCESS	3.0892e-05	1.09813e-06	30	56	3184	19458
		GO:0031053	primary miRNA processing	BIOLOGICAL_PROCESS	3.15506e-05	1.12449e-06	7	0	3207	19514
		GO:0030422	production of siRNA involved in RNA interference	BIOLOGICAL_PROCESS	3.25e-05	1.16137e-06	41	95	3173	19419
		GO:0009790	embryo development	BIOLOGICAL_PROCESS	3.49879e-05	1.25354e-06	178	721	3036	18793
		GO:0010557	positive regulation of macromolecule biosynthetic process	BIOLOGICAL_PROCESS	3.70252e-05	1.33e-06	125	463	3089	19051
		GO:0006897	endocytosis	BIOLOGICAL_PROCESS	3.71995e-05	1.33974e-06	74	230	3140	19284
		GO:0005667	transcription factor complex	CELLULAR_COMPONENT	3.7988e-05	1.37169e-06	27	47	3187	19467
		GO:0043231	intracellular membrane-bounded organelle	CELLULAR_COMPONENT	3.98307e-05	1.44195e-06	1758	9802	1456	9712
		GO:0043227	membrane-bounded organelle	CELLULAR_COMPONENT	4.07836e-05	1.48026e-06	1758	9803	1456	9711
		GO:2000242	negative regulation of reproductive process	BIOLOGICAL_PROCESS	4.13066e-05	1.50311e-06	25	41	3189	19473
		GO:0008022	protein C-terminus binding	MOLECULAR_FUNCTION	4.23629e-05	1.54551e-06	16	16	3198	19498
		GO:0043229	intracellular organelle	CELLULAR_COMPONENT	4.38819e-05	1.60503e-06	1816	10160	1398	9354
		GO:0008283	cell population proliferation	BIOLOGICAL_PROCESS	4.40076e-05	1.61375e-06	83	271	3131	19243
		GO:0043226	organelle	CELLULAR_COMPONENT	4.48134e-05	1.64749e-06	1816	10161	1398	9353
		GO:0051246	regulation of protein metabolic process	BIOLOGICAL_PROCESS	4.50848e-05	1.66168e-06	144	557	3070	18957
		GO:0006360	transcription by RNA polymerase I	BIOLOGICAL_PROCESS	4.94924e-05	1.82876e-06	10	4	3204	19510
		GO:0006367	transcription initiation from RNA polymerase II promoter	BIOLOGICAL_PROCESS	5.11145e-05	1.89348e-06	15	14	3199	19500
		GO:0010628	positive regulation of gene expression	BIOLOGICAL_PROCESS	5.1467e-05	1.91136e-06	125	467	3089	19047
		GO:2000241	regulation of reproductive process	BIOLOGICAL_PROCESS	5.39157e-05	2.00734e-06	123	458	3091	19056
		GO:0003725	double-stranded RNA binding	MOLECULAR_FUNCTION	5.39496e-05	2.01869e-06	17	19	3197	19495
		GO:0003713	transcription coactivator activity	MOLECULAR_FUNCTION	5.39496e-05	2.01869e-06	17	19	3197	19495
		GO:0071704	organic substance metabolic process	BIOLOGICAL_PROCESS	5.58783e-05	2.09609e-06	2095	11889	1119	7625
		GO:0043543	protein acylation	BIOLOGICAL_PROCESS	5.98761e-05	2.25166e-06	68	208	3146	19306
		GO:0006793	phosphorus metabolic process	BIOLOGICAL_PROCESS	6.19595e-05	2.3358e-06	781	4034	2433	15480
		GO:0023051	regulation of signaling	BIOLOGICAL_PROCESS	6.54655e-05	2.47409e-06	109	394	3105	19120
		GO:1901699	cellular response to nitrogen compound	BIOLOGICAL_PROCESS	6.7508e-05	2.5576e-06	52	142	3162	19372
		GO:0000245	spliceosomal complex assembly	BIOLOGICAL_PROCESS	6.84069e-05	2.60445e-06	12	8	3202	19506
		GO:0008406	gonad development	BIOLOGICAL_PROCESS	6.84069e-05	2.60445e-06	12	8	3202	19506
		GO:0006796	phosphate-containing compound metabolic process	BIOLOGICAL_PROCESS	7.10612e-05	2.71881e-06	780	4033	2434	15481
		GO:0051082	unfolded protein binding	MOLECULAR_FUNCTION	7.10612e-05	2.71296e-06	58	167	3156	19347
		GO:1903506	regulation of nucleic acid-templated transcription	BIOLOGICAL_PROCESS	7.1355e-05	2.7434e-06	504	2475	2710	17039
		GO:0006355	regulation of transcription, DNA-templated	BIOLOGICAL_PROCESS	7.1355e-05	2.7434e-06	504	2475	2710	17039
		GO:0019001	guanyl nucleotide binding	MOLECULAR_FUNCTION	7.50219e-05	2.89841e-06	74	236	3140	19278
		GO:0032561	guanyl ribonucleotide binding	MOLECULAR_FUNCTION	7.50219e-05	2.89841e-06	74	236	3140	19278
		GO:0009987	cellular process	BIOLOGICAL_PROCESS	7.5347e-05	2.91802e-06	2390	13751	824	5763
		GO:0000228	nuclear chromosome	CELLULAR_COMPONENT	7.76121e-05	3.013e-06	36	81	3178	19433
		GO:0007265	Ras protein signal transduction	BIOLOGICAL_PROCESS	7.81439e-05	3.04096e-06	28	53	3186	19461
		GO:0005543	phospholipid binding	MOLECULAR_FUNCTION	7.83366e-05	3.05579e-06	48	127	3166	19387
		GO:2001141	regulation of RNA biosynthetic process	BIOLOGICAL_PROCESS	8.02863e-05	3.13935e-06	505	2484	2709	17030
		GO:0035196	production of miRNAs involved in gene silencing by miRNA	BIOLOGICAL_PROCESS	8.253e-05	3.23481e-06	37	85	3177	19429
		GO:0120114	Sm-like protein family complex	CELLULAR_COMPONENT	8.3374e-05	3.29128e-06	15	15	3199	19499
		GO:0030532	small nuclear ribonucleoprotein complex	CELLULAR_COMPONENT	8.3374e-05	3.29128e-06	15	15	3199	19499
		GO:0003724	RNA helicase activity	MOLECULAR_FUNCTION	8.3374e-05	3.29128e-06	15	15	3199	19499
		GO:0048581	negative regulation of post-embryonic development	BIOLOGICAL_PROCESS	8.78796e-05	3.47737e-06	35	78	3179	19436
		GO:0007034	vacuolar transport	BIOLOGICAL_PROCESS	9.13161e-05	3.62189e-06	47	124	3167	19390
		GO:0010072	primary shoot apical meristem specification	BIOLOGICAL_PROCESS	9.7265e-05	3.86694e-06	25	44	3189	19470
		GO:0051128	regulation of cellular component organization	BIOLOGICAL_PROCESS	9.74602e-05	3.88382e-06	108	394	3106	19120
		GO:0051093	negative regulation of developmental process	BIOLOGICAL_PROCESS	9.94092e-05	3.97079e-06	64	195	3150	19319
		GO:0051604	protein maturation	BIOLOGICAL_PROCESS	0.000100018	4.00447e-06	34	75	3180	19439
		GO:1902493	acetyltransferase complex	CELLULAR_COMPONENT	0.000106067	4.27641e-06	16	18	3198	19496
		GO:0031248	protein acetyltransferase complex	CELLULAR_COMPONENT	0.000106067	4.27641e-06	16	18	3198	19496
		GO:0000123	histone acetyltransferase complex	CELLULAR_COMPONENT	0.000106067	4.27641e-06	16	18	3198	19496
		GO:0030258	lipid modification	BIOLOGICAL_PROCESS	0.000109539	4.42663e-06	73	235	3141	19279
		GO:0009909	regulation of flower development	BIOLOGICAL_PROCESS	0.000109696	4.44324e-06	94	330	3120	19184
		GO:0048573	photoperiodism, flowering	BIOLOGICAL_PROCESS	0.000110337	4.47953e-06	56	162	3158	19352
		GO:0007548	sex differentiation	BIOLOGICAL_PROCESS	0.000116895	4.7567e-06	13	11	3201	19503
		GO:0006623	protein targeting to vacuole	BIOLOGICAL_PROCESS	0.000118918	4.87242e-06	42	106	3172	19408
		GO:0072666	establishment of protein localization to vacuole	BIOLOGICAL_PROCESS	0.000118918	4.87242e-06	42	106	3172	19408
		GO:0072665	protein localization to vacuole	BIOLOGICAL_PROCESS	0.000118918	4.87242e-06	42	106	3172	19408
		GO:0046872	metal ion binding	MOLECULAR_FUNCTION	0.000130027	5.33975e-06	713	3671	2501	15843
		GO:1902562	H4 histone acetyltransferase complex	CELLULAR_COMPONENT	0.0001309	5.3996e-06	11	7	3203	19507
		GO:0061695	transferase complex, transferring phosphorus-containing groups	CELLULAR_COMPONENT	0.0001309	5.4001e-06	35	80	3179	19434
		GO:0000159	protein phosphatase type 2A complex	CELLULAR_COMPONENT	0.000134055	5.54278e-06	15	16	3199	19498
		GO:1902531	regulation of intracellular signal transduction	BIOLOGICAL_PROCESS	0.000136782	5.66833e-06	58	172	3156	19342
		GO:0005635	nuclear envelope	CELLULAR_COMPONENT	0.00013845	5.75041e-06	36	84	3178	19430
		GO:0051056	regulation of small GTPase mediated signal transduction	BIOLOGICAL_PROCESS	0.000138933	5.79647e-06	27	52	3187	19462
		GO:0046578	regulation of Ras protein signal transduction	BIOLOGICAL_PROCESS	0.000138933	5.79647e-06	27	52	3187	19462
		GO:0048580	regulation of post-embryonic development	BIOLOGICAL_PROCESS	0.000148362	6.20375e-06	129	500	3085	19014
		GO:0035195	gene silencing by miRNA	BIOLOGICAL_PROCESS	0.000151239	6.33819e-06	38	92	3176	19422
		GO:0005525	GTP binding	MOLECULAR_FUNCTION	0.000157152	6.60069e-06	70	225	3144	19289
		GO:0005694	chromosome	CELLULAR_COMPONENT	0.000175086	7.37033e-06	86	298	3128	19216
		GO:0004721	phosphoprotein phosphatase activity	MOLECULAR_FUNCTION	0.000182868	7.715e-06	61	187	3153	19327
		GO:0050777	negative regulation of immune response	BIOLOGICAL_PROCESS	0.000187538	7.96465e-06	6	0	3208	19514
		GO:0002832	negative regulation of response to biotic stimulus	BIOLOGICAL_PROCESS	0.000187538	7.96465e-06	6	0	3208	19514
		GO:0045824	negative regulation of innate immune response	BIOLOGICAL_PROCESS	0.000187538	7.96465e-06	6	0	3208	19514
		GO:0004176	ATP-dependent peptidase activity	MOLECULAR_FUNCTION	0.000202629	8.62451e-06	13	12	3201	19502
		GO:0035267	NuA4 histone acetyltransferase complex	CELLULAR_COMPONENT	0.000217409	9.31461e-06	9	4	3205	19510
		GO:0033157	regulation of intracellular protein transport	BIOLOGICAL_PROCESS	0.000217409	9.31461e-06	9	4	3205	19510
		GO:0043189	H4/H2A histone acetyltransferase complex	CELLULAR_COMPONENT	0.000217409	9.31461e-06	9	4	3205	19510
		GO:0008033	tRNA processing	BIOLOGICAL_PROCESS	0.000231144	9.92469e-06	29	61	3185	19453
		GO:0071702	organic substance transport	BIOLOGICAL_PROCESS	0.000231212	9.94926e-06	414	2010	2800	17504
		GO:0006304	DNA modification	BIOLOGICAL_PROCESS	0.000232833	1.00408e-05	46	126	3168	19388
		GO:0097525	spliceosomal snRNP complex	CELLULAR_COMPONENT	0.000233619	1.01402e-05	12	10	3202	19504
		GO:0045137	development of primary sexual characteristics	BIOLOGICAL_PROCESS	0.000233619	1.01402e-05	12	10	3202	19504
		GO:0070603	SWI/SNF superfamily-type complex	CELLULAR_COMPONENT	0.000233619	1.01402e-05	12	10	3202	19504
		GO:0016043	cellular component organization	BIOLOGICAL_PROCESS	0.000234151	1.01853e-05	736	3823	2478	15691
		GO:0009966	regulation of signal transduction	BIOLOGICAL_PROCESS	0.000246713	1.07548e-05	104	386	3110	19128
		GO:0000790	nuclear chromatin	CELLULAR_COMPONENT	0.000249644	1.09059e-05	23	41	3191	19473
		GO:0051247	positive regulation of protein metabolic process	BIOLOGICAL_PROCESS	0.00025759	1.12771e-05	49	139	3165	19375
		GO:0043484	regulation of RNA splicing	BIOLOGICAL_PROCESS	0.000269158	1.18087e-05	14	15	3200	19499
		GO:0032268	regulation of cellular protein metabolic process	BIOLOGICAL_PROCESS	0.00027851	1.22451e-05	135	538	3079	18976
		GO:0006635	fatty acid beta-oxidation	BIOLOGICAL_PROCESS	0.000291821	1.28576e-05	50	144	3164	19370
		GO:0044877	protein-containing complex binding	MOLECULAR_FUNCTION	0.000293651	1.29657e-05	36	88	3178	19426
		GO:0009640	photomorphogenesis	BIOLOGICAL_PROCESS	0.0003186	1.40971e-05	79	272	3135	19242
		GO:0006892	post-Golgi vesicle-mediated transport	BIOLOGICAL_PROCESS	0.000338604	1.50139e-05	13	13	3201	19501
		GO:0010212	response to ionizing radiation	BIOLOGICAL_PROCESS	0.000359063	1.59546e-05	29	63	3185	19451
		GO:0016592	mediator complex	CELLULAR_COMPONENT	0.000406701	1.81094e-05	18	27	3196	19487
		GO:0034250	positive regulation of cellular amide metabolic process	BIOLOGICAL_PROCESS	0.000413045	1.84692e-05	12	11	3202	19503
		GO:0045727	positive regulation of translation	BIOLOGICAL_PROCESS	0.000413045	1.84692e-05	12	11	3202	19503
		GO:0090087	regulation of peptide transport	BIOLOGICAL_PROCESS	0.000428968	1.92614e-05	14	16	3200	19498
		GO:0051223	regulation of protein transport	BIOLOGICAL_PROCESS	0.000428968	1.92614e-05	14	16	3200	19498
		GO:0098657	import into cell	BIOLOGICAL_PROCESS	0.000431525	1.94166e-05	79	275	3135	19239
		GO:0051817	modification of morphology or physiology of other organism involved in symbiotic interaction	BIOLOGICAL_PROCESS	0.000446336	2.01665e-05	54	164	3160	19350
		GO:0044003	modification by symbiont of host morphology or physiology	BIOLOGICAL_PROCESS	0.000446336	2.01665e-05	54	164	3160	19350
		GO:0000122	negative regulation of transcription by RNA polymerase II	BIOLOGICAL_PROCESS	0.000496796	2.24929e-05	15	19	3199	19495
		GO:0051503	adenine nucleotide transport	BIOLOGICAL_PROCESS	0.000501267	2.27891e-05	9	5	3205	19509
		GO:0032388	positive regulation of intracellular transport	BIOLOGICAL_PROCESS	0.000501267	2.27891e-05	9	5	3205	19509
		GO:0044282	small molecule catabolic process	BIOLOGICAL_PROCESS	0.000548493	2.49875e-05	322	1529	2892	17985
		GO:0051701	interaction with host	BIOLOGICAL_PROCESS	0.00055661	2.54093e-05	55	170	3159	19344
		GO:0045595	regulation of cell differentiation	BIOLOGICAL_PROCESS	0.000570258	2.60857e-05	60	192	3154	19322
		GO:0071705	nitrogen compound transport	BIOLOGICAL_PROCESS	0.00061444	2.81642e-05	400	1959	2814	17555
		GO:1901135	carbohydrate derivative metabolic process	BIOLOGICAL_PROCESS	0.000640043	2.93977e-05	444	2204	2770	17310
		GO:0032880	regulation of protein localization	BIOLOGICAL_PROCESS	0.000655095	3.01503e-05	24	48	3190	19466
		GO:0019395	fatty acid oxidation	BIOLOGICAL_PROCESS	0.000743021	3.42666e-05	51	155	3163	19359
		GO:0006753	nucleoside phosphate metabolic process	BIOLOGICAL_PROCESS	0.000760454	3.52128e-05	320	1526	2894	17988
		GO:0048508	embryonic meristem development	BIOLOGICAL_PROCESS	0.000760454	3.51668e-05	31	74	3183	19440
		GO:0009117	nucleotide metabolic process	BIOLOGICAL_PROCESS	0.000843081	3.91177e-05	319	1523	2895	17991
		GO:0051301	cell division	BIOLOGICAL_PROCESS	0.000913091	4.24515e-05	138	570	3076	18944
		GO:0008134	transcription factor binding	MOLECULAR_FUNCTION	0.000942148	4.38905e-05	25	53	3189	19461
		GO:1904951	positive regulation of establishment of protein localization	BIOLOGICAL_PROCESS	0.000980275	4.60335e-05	8	4	3206	19510
		GO:0090316	positive regulation of intracellular protein transport	BIOLOGICAL_PROCESS	0.000980275	4.60335e-05	8	4	3206	19510
		GO:0051222	positive regulation of protein transport	BIOLOGICAL_PROCESS	0.000980275	4.60335e-05	8	4	3206	19510
		GO:0045321	leukocyte activation	BIOLOGICAL_PROCESS	0.000980275	4.60335e-05	8	4	3206	19510
		GO:0051050	positive regulation of transport	BIOLOGICAL_PROCESS	0.000985335	4.63633e-05	10	8	3204	19506
		GO:1903508	positive regulation of nucleic acid-templated transcription	BIOLOGICAL_PROCESS	0.0009882	4.6683e-05	112	442	3102	19072
		GO:1902680	positive regulation of RNA biosynthetic process	BIOLOGICAL_PROCESS	0.0009882	4.6683e-05	112	442	3102	19072
		GO:0070201	regulation of establishment of protein localization	BIOLOGICAL_PROCESS	0.000998715	4.72731e-05	14	18	3200	19496
		GO:0015924	mannosyl-oligosaccharide mannosidase activity	MOLECULAR_FUNCTION	0.00103327	4.90056e-05	6	1	3208	19513
		GO:0032784	regulation of DNA-templated transcription, elongation	BIOLOGICAL_PROCESS	0.00104782	4.97934e-05	9	6	3205	19508
		GO:0051130	positive regulation of cellular component organization	BIOLOGICAL_PROCESS	0.00108134	5.14876e-05	51	158	3163	19356
		GO:0051640	organelle localization	BIOLOGICAL_PROCESS	0.00112436	5.36412e-05	53	167	3161	19347
		GO:0003899	DNA-directed 5'-3' RNA polymerase activity	MOLECULAR_FUNCTION	0.00118449	5.66208e-05	23	47	3191	19467
		GO:0031329	regulation of cellular catabolic process	BIOLOGICAL_PROCESS	0.00124755	5.97516e-05	43	125	3171	19389
		GO:0045893	positive regulation of transcription, DNA-templated	BIOLOGICAL_PROCESS	0.00132038	6.33636e-05	111	441	3103	19073
		GO:0016032	viral process	BIOLOGICAL_PROCESS	0.00137332	6.61611e-05	38	105	3176	19409
		GO:0044440	endosomal part	CELLULAR_COMPONENT	0.00137332	6.61611e-05	38	105	3176	19409
		GO:0044403	symbiont process	BIOLOGICAL_PROCESS	0.0013878	6.69884e-05	66	227	3148	19287
		GO:0042127	regulation of cell population proliferation	BIOLOGICAL_PROCESS	0.00138997	6.7223e-05	44	130	3170	19384
		GO:0006400	tRNA modification	BIOLOGICAL_PROCESS	0.00154062	7.46529e-05	15	22	3199	19492
		GO:0007166	cell surface receptor signaling pathway	BIOLOGICAL_PROCESS	0.00154506	7.50129e-05	45	135	3169	19379
		GO:0055086	nucleobase-containing small molecule metabolic process	BIOLOGICAL_PROCESS	0.00155117	7.54543e-05	322	1555	2892	17959
		GO:0051254	positive regulation of RNA metabolic process	BIOLOGICAL_PROCESS	0.00164882	8.03586e-05	113	454	3101	19060
		GO:0001775	cell activation	BIOLOGICAL_PROCESS	0.00178741	8.72806e-05	12	14	3202	19500
		GO:0097346	INO80-type complex	CELLULAR_COMPONENT	0.00184135	9.09479e-05	7	3	3207	19511
		GO:0005682	U5 snRNP	CELLULAR_COMPONENT	0.00184135	9.09479e-05	7	3	3207	19511
		GO:0007032	endosome organization	BIOLOGICAL_PROCESS	0.00184135	9.09479e-05	7	3	3207	19511
		GO:0033202	DNA helicase complex	CELLULAR_COMPONENT	0.00184135	9.09479e-05	7	3	3207	19511
		GO:0002683	negative regulation of immune system process	BIOLOGICAL_PROCESS	0.00184135	9.09479e-05	7	3	3207	19511
		GO:0031011	Ino80 complex	CELLULAR_COMPONENT	0.00184135	9.09479e-05	7	3	3207	19511
		GO:0045935	positive regulation of nucleobase-containing compound metabolic process	BIOLOGICAL_PROCESS	0.00190034	9.40391e-05	119	486	3095	19028
		GO:0006305	DNA alkylation	BIOLOGICAL_PROCESS	0.0019302	9.5878e-05	42	124	3172	19390
		GO:0006306	DNA methylation	BIOLOGICAL_PROCESS	0.0019302	9.5878e-05	42	124	3172	19390
		GO:0034440	lipid oxidation	BIOLOGICAL_PROCESS	0.00197899	9.84865e-05	51	163	3163	19351
		GO:1903827	regulation of cellular protein localization	BIOLOGICAL_PROCESS	0.00198802	9.94942e-05	9	7	3205	19507
		GO:1904949	ATPase complex	CELLULAR_COMPONENT	0.00198802	9.93725e-05	13	17	3201	19497
		GO:0043021	ribonucleoprotein complex binding	MOLECULAR_FUNCTION	0.00198802	9.93725e-05	13	17	3201	19497
		GO:1903829	positive regulation of cellular protein localization	BIOLOGICAL_PROCESS	0.0020705	0.000104784	8	5	3206	19509
		GO:0016482	cytosolic transport	BIOLOGICAL_PROCESS	0.0020705	0.000104784	8	5	3206	19509
		GO:0042752	regulation of circadian rhythm	BIOLOGICAL_PROCESS	0.0020705	0.000103905	20	39	3194	19475
		GO:0006370	7-methylguanosine mRNA capping	BIOLOGICAL_PROCESS	0.0020705	0.000104784	8	5	3206	19509
		GO:0048194	Golgi vesicle budding	BIOLOGICAL_PROCESS	0.0020705	0.000104784	8	5	3206	19509
		GO:0015868	purine ribonucleotide transport	BIOLOGICAL_PROCESS	0.0020705	0.000104784	8	5	3206	19509
		GO:0016197	endosomal transport	BIOLOGICAL_PROCESS	0.00208402	0.000105663	22	46	3192	19468
		GO:0008565	protein transporter activity	MOLECULAR_FUNCTION	0.00211701	0.000107534	29	72	3185	19442
		GO:0010638	positive regulation of organelle organization	BIOLOGICAL_PROCESS	0.00214455	0.000109133	46	142	3168	19372
		GO:0016926	protein desumoylation	BIOLOGICAL_PROCESS	0.0021538	0.000109805	25	57	3189	19457
		GO:0044728	DNA methylation or demethylation	BIOLOGICAL_PROCESS	0.00216979	0.000110824	42	125	3172	19389
		GO:0010048	vernalization response	BIOLOGICAL_PROCESS	0.00227977	0.000116654	26	61	3188	19453
		GO:0010008	endosome membrane	CELLULAR_COMPONENT	0.00248529	0.000127403	37	105	3177	19409
		GO:0044433	cytoplasmic vesicle part	CELLULAR_COMPONENT	0.00249154	0.000127956	59	201	3155	19313
		GO:0048831	regulation of shoot system development	BIOLOGICAL_PROCESS	0.00260839	0.000134201	95	372	3119	19142
		GO:1901069	guanosine-containing compound catabolic process	BIOLOGICAL_PROCESS	0.00263289	0.000136834	40	118	3174	19396
		GO:0050665	hydrogen peroxide biosynthetic process	BIOLOGICAL_PROCESS	0.00263289	0.000136256	25	58	3189	19456
		GO:0002164	larval development	BIOLOGICAL_PROCESS	0.00263289	0.00013694	12	15	3202	19499
		GO:0003924	GTPase activity	MOLECULAR_FUNCTION	0.00263289	0.000136834	40	118	3174	19396
		GO:0006184	obsolete GTP catabolic process	BIOLOGICAL_PROCESS	0.00263289	0.000136834	40	118	3174	19396
		GO:0032270	positive regulation of cellular protein metabolic process	BIOLOGICAL_PROCESS	0.00263289	0.000135942	44	135	3170	19379
		GO:0042060	wound healing	BIOLOGICAL_PROCESS	0.00285075	0.000149071	13	18	3201	19496
		GO:0004402	histone acetyltransferase activity	MOLECULAR_FUNCTION	0.00285075	0.000149071	13	18	3201	19496
		GO:0061733	peptide-lysine-N-acetyltransferase activity	MOLECULAR_FUNCTION	0.00285075	0.000149071	13	18	3201	19496
		GO:0019637	organophosphate metabolic process	BIOLOGICAL_PROCESS	0.00286474	0.000150071	389	1943	2825	17571
		GO:0007276	gamete generation	BIOLOGICAL_PROCESS	0.00291812	0.00015314	56	189	3158	19325
		GO:0061025	membrane fusion	BIOLOGICAL_PROCESS	0.00291944	0.000153482	72	263	3142	19251
		GO:0035821	modification of morphology or physiology of other organism	BIOLOGICAL_PROCESS	0.00308449	0.000162448	55	185	3159	19329
		GO:0008287	protein serine/threonine phosphatase complex	CELLULAR_COMPONENT	0.00317946	0.000168044	18	34	3196	19480
		GO:1903293	phosphatase complex	CELLULAR_COMPONENT	0.00317946	0.000168044	18	34	3196	19480
		GO:0005856	cytoskeleton	CELLULAR_COMPONENT	0.00321898	0.000170434	95	375	3119	19139
		GO:0015867	ATP transport	BIOLOGICAL_PROCESS	0.00324976	0.000172368	6	2	3208	19512
		GO:0044419	interspecies interaction between organisms	BIOLOGICAL_PROCESS	0.00330884	0.000175811	70	255	3144	19259
		GO:0006896	Golgi to vacuole transport	BIOLOGICAL_PROCESS	0.00345498	0.000184869	9	8	3205	19506
		GO:0090575	RNA polymerase II transcription factor complex	CELLULAR_COMPONENT	0.00345498	0.000184256	17	31	3197	19483
		GO:0006368	transcription elongation from RNA polymerase II promoter	BIOLOGICAL_PROCESS	0.00345498	0.000184869	9	8	3205	19506
		GO:0009910	negative regulation of flower development	BIOLOGICAL_PROCESS	0.00345498	0.000184256	17	31	3197	19483
		GO:0002119	nematode larval development	BIOLOGICAL_PROCESS	0.00347599	0.000186318	11	13	3203	19501
		GO:0007267	cell-cell signaling	BIOLOGICAL_PROCESS	0.00363951	0.000195424	38	112	3176	19402
		GO:0009792	embryo development ending in birth or egg hatching	BIOLOGICAL_PROCESS	0.00365909	0.000196817	24	56	3190	19458
		GO:0031902	late endosome membrane	CELLULAR_COMPONENT	0.00369535	0.000199113	16	28	3198	19486
		GO:0005096	GTPase activator activity	MOLECULAR_FUNCTION	0.00396873	0.000214215	22	49	3192	19465
		GO:0140299	small molecule sensor activity	MOLECULAR_FUNCTION	0.00403467	0.000218529	14	22	3200	19492
		GO:0000155	phosphorelay sensor kinase activity	MOLECULAR_FUNCTION	0.00403467	0.000218529	14	22	3200	19492
		GO:0031935	regulation of chromatin silencing	BIOLOGICAL_PROCESS	0.00403729	0.000219426	7	4	3207	19510
		GO:0004652	polynucleotide adenylyltransferase activity	MOLECULAR_FUNCTION	0.00403729	0.000219426	7	4	3207	19510
		GO:0005819	spindle	CELLULAR_COMPONENT	0.00415989	0.000226479	30	80	3184	19434
		GO:0044798	nuclear transcription factor complex	CELLULAR_COMPONENT	0.00449754	0.000245282	17	32	3197	19482
		GO:0043631	RNA polyadenylation	BIOLOGICAL_PROCESS	0.00453252	0.000248886	10	11	3204	19503
		GO:0010332	response to gamma radiation	BIOLOGICAL_PROCESS	0.00453252	0.000247624	21	46	3193	19468
		GO:0006283	transcription-coupled nucleotide-excision repair	BIOLOGICAL_PROCESS	0.00453252	0.000248886	10	11	3204	19503
		GO:0003714	transcription corepressor activity	MOLECULAR_FUNCTION	0.00453252	0.000248886	10	11	3204	19503
		GO:0009880	embryonic pattern specification	BIOLOGICAL_PROCESS	0.00459451	0.000252719	25	61	3189	19453
		GO:0008289	lipid binding	MOLECULAR_FUNCTION	0.00504072	0.000277735	57	199	3157	19315
		GO:0048699	generation of neurons	BIOLOGICAL_PROCESS	0.00516627	0.000285135	20	43	3194	19471
		GO:0035107	appendage morphogenesis	BIOLOGICAL_PROCESS	0.00523396	0.00029034	11	14	3203	19500
		GO:0048736	appendage development	BIOLOGICAL_PROCESS	0.00523396	0.00029034	11	14	3203	19500
		GO:0032386	regulation of intracellular transport	BIOLOGICAL_PROCESS	0.00523396	0.00029034	11	14	3203	19500
		GO:0034214	protein hexamerization	BIOLOGICAL_PROCESS	0.00536411	0.000298564	5	1	3209	19513
		GO:0031099	regeneration	BIOLOGICAL_PROCESS	0.00536411	0.000298564	5	1	3209	19513
		GO:0034212	peptide N-acetyltransferase activity	MOLECULAR_FUNCTION	0.00547202	0.000306106	14	23	3200	19491
		GO:0004673	protein histidine kinase activity	MOLECULAR_FUNCTION	0.00547202	0.000306106	14	23	3200	19491
		GO:0016775	phosphotransferase activity, nitrogenous group as acceptor	MOLECULAR_FUNCTION	0.00547202	0.000306106	14	23	3200	19491
		GO:0044351	macropinocytosis	BIOLOGICAL_PROCESS	0.00566198	0.000317262	40	124	3174	19390
		GO:0036260	RNA capping	BIOLOGICAL_PROCESS	0.00571383	0.000323374	9	9	3205	19505
		GO:1902275	regulation of chromatin organization	BIOLOGICAL_PROCESS	0.00571383	0.000323374	9	9	3205	19505
		GO:0060968	regulation of gene silencing	BIOLOGICAL_PROCESS	0.00571383	0.000323374	9	9	3205	19505
		GO:0009452	7-methylguanosine RNA capping	BIOLOGICAL_PROCESS	0.00571383	0.000323374	9	9	3205	19505
		GO:0043169	cation binding	MOLECULAR_FUNCTION	0.00571383	0.000322358	718	3843	2496	15671
		GO:0015865	purine nucleotide transport	BIOLOGICAL_PROCESS	0.00571383	0.000323374	9	9	3205	19505
		GO:0043547	positive regulation of GTPase activity	BIOLOGICAL_PROCESS	0.00586782	0.000332638	22	51	3192	19463
		GO:0004518	nuclease activity	MOLECULAR_FUNCTION	0.00606703	0.000344498	60	215	3154	19299
		GO:0010182	sugar mediated signaling pathway	BIOLOGICAL_PROCESS	0.00629858	0.000359414	37	112	3177	19402
		GO:0009756	carbohydrate mediated signaling	BIOLOGICAL_PROCESS	0.00629858	0.000359414	37	112	3177	19402
		GO:0007292	female gamete generation	BIOLOGICAL_PROCESS	0.00629858	0.000359414	37	112	3177	19402
		GO:0007186	G protein-coupled receptor signaling pathway	BIOLOGICAL_PROCESS	0.00649908	0.000372424	18	37	3196	19477
		GO:1903409	reactive oxygen species biosynthetic process	BIOLOGICAL_PROCESS	0.00649908	0.000372679	25	63	3189	19451
		GO:0031048	chromatin silencing by small RNA	BIOLOGICAL_PROCESS	0.00649908	0.000372679	25	63	3189	19451
		GO:0004540	ribonuclease activity	MOLECULAR_FUNCTION	0.0066117	0.000379755	29	79	3185	19435
		GO:0030811	regulation of nucleotide catabolic process	BIOLOGICAL_PROCESS	0.00661661	0.000381663	27	71	3187	19443
		GO:0033121	regulation of purine nucleotide catabolic process	BIOLOGICAL_PROCESS	0.00661661	0.000381663	27	71	3187	19443
		GO:0044454	nuclear chromosome part	CELLULAR_COMPONENT	0.00661661	0.000381894	28	75	3186	19439
		GO:0060173	limb development	BIOLOGICAL_PROCESS	0.00674243	0.000399248	4	0	3210	19514
		GO:0035108	limb morphogenesis	BIOLOGICAL_PROCESS	0.00674243	0.000399248	4	0	3210	19514
		GO:2000011	regulation of adaxial/abaxial pattern formation	BIOLOGICAL_PROCESS	0.00674243	0.000399248	4	0	3210	19514
		GO:0000389	mRNA 3'-splice site recognition	BIOLOGICAL_PROCESS	0.00674243	0.000399248	4	0	3210	19514
		GO:0000991	obsolete transcription factor activity, core RNA polymerase II binding	MOLECULAR_FUNCTION	0.00674243	0.000399248	4	0	3210	19514
		GO:0010113	negative regulation of systemic acquired resistance	BIOLOGICAL_PROCESS	0.00674243	0.000399248	4	0	3210	19514
		GO:0044088	regulation of vacuole organization	BIOLOGICAL_PROCESS	0.00674243	0.000399248	4	0	3210	19514
		GO:0010445	nuclear dicing body	CELLULAR_COMPONENT	0.00674243	0.000399248	4	0	3210	19514
		GO:0036002	pre-mRNA binding	MOLECULAR_FUNCTION	0.00674243	0.000399248	4	0	3210	19514
		GO:0000054	ribosomal subunit export from nucleus	BIOLOGICAL_PROCESS	0.00674243	0.000399248	4	0	3210	19514
		GO:0033750	ribosome localization	BIOLOGICAL_PROCESS	0.00674243	0.000399248	4	0	3210	19514
		GO:0000182	rDNA binding	MOLECULAR_FUNCTION	0.00674243	0.000399248	4	0	3210	19514
		GO:0045947	negative regulation of translational initiation	BIOLOGICAL_PROCESS	0.00674243	0.000399248	4	0	3210	19514
		GO:0006376	mRNA splice site selection	BIOLOGICAL_PROCESS	0.00674243	0.000399248	4	0	3210	19514
		GO:0006356	regulation of transcription by RNA polymerase I	BIOLOGICAL_PROCESS	0.00674243	0.000399248	4	0	3210	19514
		GO:0015866	ADP transport	BIOLOGICAL_PROCESS	0.00674243	0.000399248	4	0	3210	19514
		GO:0071322	cellular response to carbohydrate stimulus	BIOLOGICAL_PROCESS	0.00694848	0.000413399	40	126	3174	19388
		GO:0046039	GTP metabolic process	BIOLOGICAL_PROCESS	0.00694848	0.000413399	40	126	3174	19388
		GO:0006907	pinocytosis	BIOLOGICAL_PROCESS	0.00694848	0.000413399	40	126	3174	19388
		GO:0045787	positive regulation of cell cycle	BIOLOGICAL_PROCESS	0.00697337	0.000415532	19	41	3195	19473
		GO:0004222	metalloendopeptidase activity	MOLECULAR_FUNCTION	0.0070617	0.000421456	17	34	3197	19480
		GO:0034062	5'-3' RNA polymerase activity	MOLECULAR_FUNCTION	0.00713419	0.000428452	23	56	3191	19458
		GO:0097747	RNA polymerase activity	MOLECULAR_FUNCTION	0.00713419	0.000428452	23	56	3191	19458
		GO:0033124	obsolete regulation of GTP catabolic process	BIOLOGICAL_PROCESS	0.00713419	0.000428452	23	56	3191	19458
		GO:0043087	regulation of GTPase activity	BIOLOGICAL_PROCESS	0.00713419	0.000428452	23	56	3191	19458
		GO:0006450	regulation of translational fidelity	BIOLOGICAL_PROCESS	0.00743535	0.000454885	6	3	3208	19511
		GO:0040035	hermaphrodite genitalia development	BIOLOGICAL_PROCESS	0.00743535	0.000454885	6	3	3208	19511
		GO:0010267	production of ta-siRNAs involved in RNA interference	BIOLOGICAL_PROCESS	0.00743535	0.000453074	28	76	3186	19438
		GO:0034243	regulation of transcription elongation from RNA polymerase II promoter	BIOLOGICAL_PROCESS	0.00743535	0.000454885	6	3	3208	19511
		GO:0016514	SWI/SNF complex	CELLULAR_COMPONENT	0.00743535	0.000454885	6	3	3208	19511
		GO:0000723	telomere maintenance	BIOLOGICAL_PROCESS	0.00743535	0.000451954	20	45	3194	19469
		GO:0009660	amyloplast organization	BIOLOGICAL_PROCESS	0.00743535	0.000454885	6	3	3208	19511
		GO:0046649	lymphocyte activation	BIOLOGICAL_PROCESS	0.00743535	0.000454885	6	3	3208	19511
		GO:0032483	regulation of Rab protein signal transduction	BIOLOGICAL_PROCESS	0.00743535	0.00045167	12	18	3202	19496
		GO:0032482	Rab protein signal transduction	BIOLOGICAL_PROCESS	0.00743535	0.00045167	12	18	3202	19496
		GO:0140296	general transcription initiation factor binding	MOLECULAR_FUNCTION	0.00743535	0.000454885	6	3	3208	19511
		GO:0008568	microtubule-severing ATPase activity	MOLECULAR_FUNCTION	0.00743535	0.00045167	12	18	3202	19496
		GO:0050792	regulation of viral process	BIOLOGICAL_PROCESS	0.00752004	0.000462176	7	5	3207	19509
		GO:0006383	transcription by RNA polymerase III	BIOLOGICAL_PROCESS	0.00752004	0.000462176	7	5	3207	19509
		GO:0000380	alternative mRNA splicing, via spliceosome	BIOLOGICAL_PROCESS	0.00752004	0.000462176	7	5	3207	19509
		GO:0006354	DNA-templated transcription, elongation	BIOLOGICAL_PROCESS	0.00775061	0.000477072	18	38	3196	19476
		GO:0007005	mitochondrion organization	BIOLOGICAL_PROCESS	0.00801442	0.00049406	39	123	3175	19391
		GO:0051174	regulation of phosphorus metabolic process	BIOLOGICAL_PROCESS	0.00844652	0.000522277	99	410	3115	19104
		GO:0019220	regulation of phosphate metabolic process	BIOLOGICAL_PROCESS	0.00844652	0.000522277	99	410	3115	19104
		GO:0042325	regulation of phosphorylation	BIOLOGICAL_PROCESS	0.00857788	0.000531203	55	196	3159	19318
		GO:0051345	positive regulation of hydrolase activity	BIOLOGICAL_PROCESS	0.00863704	0.000535674	28	77	3186	19437
		GO:0009118	regulation of nucleoside metabolic process	BIOLOGICAL_PROCESS	0.00870302	0.00054058	27	73	3187	19441
		GO:0040011	locomotion	BIOLOGICAL_PROCESS	0.00871621	0.000542215	26	69	3188	19445
		GO:0019904	protein domain specific binding	MOLECULAR_FUNCTION	0.0090282	0.000563312	20	46	3194	19468
		GO:0032200	telomere organization	BIOLOGICAL_PROCESS	0.0090282	0.000563312	20	46	3194	19468
		GO:0032501	multicellular organismal process	BIOLOGICAL_PROCESS	0.00962719	0.000601587	826	4498	2388	15016
		GO:0065007	biological regulation	BIOLOGICAL_PROCESS	0.00972274	0.000608467	1247	6988	1967	12526
		GO:1901068	guanosine-containing compound metabolic process	BIOLOGICAL_PROCESS	0.00980087	0.00061519	42	138	3172	19376
		GO:0007264	small GTPase mediated signal transduction	BIOLOGICAL_PROCESS	0.00980087	0.00061519	42	138	3172	19376
		GO:0010100	negative regulation of photomorphogenesis	BIOLOGICAL_PROCESS	0.00980397	0.000616302	10	13	3204	19501
		GO:1900542	regulation of purine nucleotide metabolic process	BIOLOGICAL_PROCESS	0.00982752	0.000619621	29	82	3185	19432
		GO:0044430	cytoskeletal part	CELLULAR_COMPONENT	0.00982752	0.000619514	77	303	3137	19211
		GO:0019048	modulation by virus of host morphology or physiology	BIOLOGICAL_PROCESS	0.00999646	0.000631208	28	78	3186	19436
	darkgreen
		GO:0016705	oxidoreductase activity, acting on paired donors, with incorporation or reduction of molecular oxygen	MOLECULAR_FUNCTION	0.00567074	5.30472e-07	9	521	34	22164
		GO:0010333	terpene synthase activity	MOLECULAR_FUNCTION	0.00571203	1.06867e-06	4	37	39	22648
		GO:0016491	oxidoreductase activity	MOLECULAR_FUNCTION	0.0080111	3.39586e-06	16	2368	27	20317
		GO:0005506	iron ion binding	MOLECULAR_FUNCTION	0.0080111	5.24581e-06	8	514	35	22171
		GO:0020037	heme binding	MOLECULAR_FUNCTION	0.0080111	5.17258e-06	8	513	35	22172
		GO:0016838	carbon-oxygen lyase activity, acting on phosphates	MOLECULAR_FUNCTION	0.0080111	3.27826e-06	4	50	39	22635
		GO:0055114	oxidation-reduction process	BIOLOGICAL_PROCESS	0.0080111	5.19719e-06	17	2760	26	19925
	green
		GO:0032991	protein-containing complex	CELLULAR_COMPONENT	6.42413e-83	6.00948e-87	391	2513	721	19103
		GO:0044444	cytoplasmic part	CELLULAR_COMPONENT	9.73598e-81	1.82151e-84	760	8366	352	13250
		GO:0005737	cytoplasm	CELLULAR_COMPONENT	4.63847e-78	1.30172e-81	807	9408	305	12208
		GO:0005622	intracellular	CELLULAR_COMPONENT	1.06388e-59	3.98084e-63	920	12713	192	8903
		GO:0044424	intracellular part	CELLULAR_COMPONENT	9.26275e-58	4.33244e-61	897	12269	215	9347
		GO:0044446	intracellular organelle part	CELLULAR_COMPONENT	3.26307e-57	1.83147e-60	512	4966	600	16650
		GO:0044422	organelle part	CELLULAR_COMPONENT	4.13457e-57	2.70739e-60	513	4988	599	16628
		GO:0005829	cytosol	CELLULAR_COMPONENT	2.15109e-46	1.60979e-49	288	2129	824	19487
		GO:0005623	cell	CELLULAR_COMPONENT	4.70382e-43	4.4002e-46	959	14534	153	7082
		GO:0044464	cell part	CELLULAR_COMPONENT	4.70382e-43	4.4002e-46	959	14534	153	7082
		GO:0012505	endomembrane system	CELLULAR_COMPONENT	6.06272e-43	6.23853e-46	280	2126	832	19490
		GO:0043229	intracellular organelle	CELLULAR_COMPONENT	1.1198e-42	1.30597e-45	811	11165	301	10451
		GO:0043226	organelle	CELLULAR_COMPONENT	1.1198e-42	1.36178e-45	811	11166	301	10450
		GO:0005794	Golgi apparatus	CELLULAR_COMPONENT	6.3701e-40	8.34251e-43	183	1059	929	20557
		GO:0009117	nucleotide metabolic process	BIOLOGICAL_PROCESS	4.02323e-39	5.64532e-42	230	1612	882	20004
		GO:0006753	nucleoside phosphate metabolic process	BIOLOGICAL_PROCESS	5.41332e-39	8.10225e-42	230	1616	882	20000
		GO:0046907	intracellular transport	BIOLOGICAL_PROCESS	5.68236e-39	9.03649e-42	220	1498	892	20118
		GO:0055086	nucleobase-containing small molecule metabolic process	BIOLOGICAL_PROCESS	7.43497e-39	1.25191e-41	232	1645	880	19971
		GO:0016192	vesicle-mediated transport	BIOLOGICAL_PROCESS	1.41225e-37	2.51008e-40	161	877	951	20739
		GO:0051649	establishment of localization in cell	BIOLOGICAL_PROCESS	1.17005e-35	2.18906e-38	232	1732	880	19884
		GO:0051641	cellular localization	BIOLOGICAL_PROCESS	2.23231e-35	4.38527e-38	240	1841	872	19775
		GO:0019693	ribose phosphate metabolic process	BIOLOGICAL_PROCESS	2.80107e-35	6.02663e-38	183	1162	929	20454
		GO:0009259	ribonucleotide metabolic process	BIOLOGICAL_PROCESS	2.80107e-35	6.02663e-38	183	1162	929	20454
		GO:0043227	membrane-bounded organelle	CELLULAR_COMPONENT	1.1688e-34	2.73341e-37	770	10791	342	10825
		GO:0043231	intracellular membrane-bounded organelle	CELLULAR_COMPONENT	1.1688e-34	2.63157e-37	770	10790	342	10826
		GO:0019637	organophosphate metabolic process	BIOLOGICAL_PROCESS	4.62202e-34	1.12416e-36	255	2077	857	19539
		GO:0031090	organelle membrane	CELLULAR_COMPONENT	1.82918e-33	4.62001e-36	261	2176	851	19440
		GO:0045184	establishment of protein localization	BIOLOGICAL_PROCESS	1.86293e-33	4.87951e-36	199	1393	913	20223
		GO:0043228	non-membrane-bounded organelle	CELLULAR_COMPONENT	3.35591e-33	9.4179e-36	231	1795	881	19821
		GO:0043232	intracellular non-membrane-bounded organelle	CELLULAR_COMPONENT	3.35591e-33	9.4179e-36	231	1795	881	19821
		GO:0015031	protein transport	BIOLOGICAL_PROCESS	9.03152e-33	2.61906e-35	197	1388	915	20228
		GO:0008104	protein localization	BIOLOGICAL_PROCESS	1.57059e-32	4.70148e-35	204	1479	908	20137
		GO:0033036	macromolecule localization	BIOLOGICAL_PROCESS	3.5318e-32	1.09026e-34	226	1763	886	19853
		GO:0098796	membrane protein complex	CELLULAR_COMPONENT	3.96468e-31	1.26098e-33	105	452	1007	21164
		GO:0009165	nucleotide biosynthetic process	BIOLOGICAL_PROCESS	5.7446e-30	1.88607e-32	95	382	1017	21234
		GO:0015833	peptide transport	BIOLOGICAL_PROCESS	5.7446e-30	1.93457e-32	199	1490	913	20126
		GO:0098588	bounding membrane of organelle	CELLULAR_COMPONENT	6.69127e-30	2.31597e-32	189	1370	923	20246
		GO:1901293	nucleoside phosphate biosynthetic process	BIOLOGICAL_PROCESS	7.53167e-30	2.6773e-32	95	384	1017	21232
		GO:0042886	amide transport	BIOLOGICAL_PROCESS	8.77444e-30	3.20115e-32	201	1521	911	20095
		GO:1901135	carbohydrate derivative metabolic process	BIOLOGICAL_PROCESS	3.11108e-29	1.19321e-31	265	2383	847	19233
		GO:1901566	organonitrogen compound biosynthetic process	BIOLOGICAL_PROCESS	3.11108e-29	1.18361e-31	286	2678	826	18938
		GO:0071702	organic substance transport	BIOLOGICAL_PROCESS	1.65299e-28	6.49442e-31	248	2176	864	19440
		GO:0030660	Golgi-associated vesicle membrane	CELLULAR_COMPONENT	7.63052e-28	3.06934e-30	34	23	1078	21593
		GO:0044431	Golgi apparatus part	CELLULAR_COMPONENT	8.10943e-28	3.33784e-30	106	513	1006	21103
		GO:0006094	gluconeogenesis	BIOLOGICAL_PROCESS	1.97108e-27	8.29736e-30	56	125	1056	21491
		GO:0009218	pyrimidine ribonucleotide metabolic process	BIOLOGICAL_PROCESS	2.86046e-27	1.25764e-29	51	98	1061	21518
		GO:0009220	pyrimidine ribonucleotide biosynthetic process	BIOLOGICAL_PROCESS	2.86046e-27	1.25764e-29	51	98	1061	21518
		GO:0006163	purine nucleotide metabolic process	BIOLOGICAL_PROCESS	2.08097e-26	9.34392e-29	166	1191	946	20425
		GO:0019319	hexose biosynthetic process	BIOLOGICAL_PROCESS	5.0576e-26	2.31827e-28	57	142	1055	21474
		GO:0043603	cellular amide metabolic process	BIOLOGICAL_PROCESS	5.5734e-26	2.60683e-28	202	1653	910	19963
		GO:0009260	ribonucleotide biosynthetic process	BIOLOGICAL_PROCESS	7.13058e-26	3.46857e-28	69	226	1043	21390
		GO:0046390	ribose phosphate biosynthetic process	BIOLOGICAL_PROCESS	7.13058e-26	3.46857e-28	69	226	1043	21390
		GO:1901564	organonitrogen compound metabolic process	BIOLOGICAL_PROCESS	9.84316e-26	4.88014e-28	588	7850	524	13766
		GO:0072521	purine-containing compound metabolic process	BIOLOGICAL_PROCESS	1.4006e-25	7.07507e-28	166	1215	946	20401
		GO:0071705	nitrogen compound transport	BIOLOGICAL_PROCESS	1.43166e-25	7.36587e-28	236	2123	876	19493
		GO:0046364	monosaccharide biosynthetic process	BIOLOGICAL_PROCESS	3.58116e-25	1.9095e-27	58	156	1054	21460
		GO:0034613	cellular protein localization	BIOLOGICAL_PROCESS	3.58116e-25	1.88128e-27	167	1239	945	20377
		GO:0051603	proteolysis involved in cellular protein catabolic process	BIOLOGICAL_PROCESS	7.67659e-25	4.16503e-27	97	479	1015	21137
		GO:0098805	whole membrane	CELLULAR_COMPONENT	8.47276e-25	4.67627e-27	153	1082	959	20534
		GO:0006886	intracellular protein transport	BIOLOGICAL_PROCESS	1.69314e-24	9.50312e-27	161	1186	951	20430
		GO:0070727	cellular macromolecule localization	BIOLOGICAL_PROCESS	3.03132e-24	1.72975e-26	168	1279	944	20337
		GO:0006221	pyrimidine nucleotide biosynthetic process	BIOLOGICAL_PROCESS	3.18485e-24	1.84715e-26	53	132	1059	21484
		GO:0006220	pyrimidine nucleotide metabolic process	BIOLOGICAL_PROCESS	4.18172e-24	2.46444e-26	53	133	1059	21483
		GO:0030163	protein catabolic process	BIOLOGICAL_PROCESS	5.38002e-24	3.22097e-26	103	553	1009	21063
		GO:0006810	transport	BIOLOGICAL_PROCESS	8.75223e-24	5.32175e-26	372	4247	740	17369
		GO:0030662	coated vesicle membrane	CELLULAR_COMPONENT	1.01134e-23	6.24403e-26	34	37	1078	21579
		GO:1990904	ribonucleoprotein complex	CELLULAR_COMPONENT	1.45945e-23	9.14715e-26	132	872	980	20744
		GO:0051179	localization	BIOLOGICAL_PROCESS	2.58106e-23	1.64183e-25	388	4533	724	17083
		GO:0043604	amide biosynthetic process	BIOLOGICAL_PROCESS	3.60652e-23	2.36161e-25	176	1414	936	20202
		GO:0005798	Golgi-associated vesicle	CELLULAR_COMPONENT	3.60652e-23	2.33558e-25	37	52	1075	21564
		GO:0051234	establishment of localization	BIOLOGICAL_PROCESS	7.93036e-23	5.26712e-25	374	4334	738	17282
		GO:0044257	cellular protein catabolic process	BIOLOGICAL_PROCESS	1.17912e-22	7.9417e-25	97	519	1015	21097
		GO:0006412	translation	BIOLOGICAL_PROCESS	1.57661e-22	1.07664e-24	169	1346	943	20270
		GO:0072528	pyrimidine-containing compound biosynthetic process	BIOLOGICAL_PROCESS	1.63087e-22	1.12895e-24	53	147	1059	21469
		GO:0072527	pyrimidine-containing compound metabolic process	BIOLOGICAL_PROCESS	1.75589e-22	1.24834e-24	55	161	1057	21455
		GO:0043248	proteasome assembly	BIOLOGICAL_PROCESS	1.75589e-22	1.24177e-24	57	175	1055	21441
		GO:0071840	cellular component organization or biogenesis	BIOLOGICAL_PROCESS	2.178e-22	1.56881e-24	395	4704	717	16912
		GO:0043043	peptide biosynthetic process	BIOLOGICAL_PROCESS	3.05575e-22	2.22964e-24	169	1356	943	20260
		GO:0016020	membrane	CELLULAR_COMPONENT	3.11459e-22	2.30171e-24	549	7385	563	14231
		GO:0006518	peptide metabolic process	BIOLOGICAL_PROCESS	3.19616e-22	2.39189e-24	173	1408	939	20208
		GO:0051788	response to misfolded protein	BIOLOGICAL_PROCESS	6.8333e-22	5.17771e-24	56	174	1056	21442
		GO:0000139	Golgi membrane	CELLULAR_COMPONENT	1.11488e-21	8.55196e-24	77	347	1035	21269
		GO:0048475	coated membrane	CELLULAR_COMPONENT	2.55332e-21	2.00635e-23	36	57	1076	21559
		GO:0030117	membrane coat	CELLULAR_COMPONENT	2.55332e-21	2.00635e-23	36	57	1076	21559
		GO:0009150	purine ribonucleotide metabolic process	BIOLOGICAL_PROCESS	4.62854e-21	3.68032e-23	144	1082	968	20534
		GO:0080129	proteasome core complex assembly	BIOLOGICAL_PROCESS	7.61362e-21	6.12508e-23	48	129	1064	21487
		GO:0005996	monosaccharide metabolic process	BIOLOGICAL_PROCESS	1.03581e-20	8.42986e-23	108	675	1004	20941
		GO:0010498	proteasomal protein catabolic process	BIOLOGICAL_PROCESS	1.22212e-20	1.00605e-22	63	242	1049	21374
		GO:0044281	small molecule metabolic process	BIOLOGICAL_PROCESS	2.16502e-20	1.8025e-22	363	4301	749	17315
		GO:1902494	catalytic complex	CELLULAR_COMPONENT	2.24795e-20	1.89257e-22	116	772	996	20844
		GO:0044267	cellular protein metabolic process	BIOLOGICAL_PROCESS	3.02284e-20	2.57323e-22	405	5005	707	16611
		GO:0000502	proteasome complex	CELLULAR_COMPONENT	7.17907e-20	6.17843e-22	38	76	1074	21540
		GO:0070013	intracellular organelle lumen	CELLULAR_COMPONENT	7.73992e-20	6.87832e-22	161	1335	951	20281
		GO:0031974	membrane-enclosed lumen	CELLULAR_COMPONENT	7.73992e-20	6.87832e-22	161	1335	951	20281
		GO:0043233	organelle lumen	CELLULAR_COMPONENT	7.73992e-20	6.87832e-22	161	1335	951	20281
		GO:1905369	endopeptidase complex	CELLULAR_COMPONENT	1.39033e-19	1.24856e-21	38	78	1074	21538
		GO:0033365	protein localization to organelle	BIOLOGICAL_PROCESS	1.92235e-19	1.74432e-21	88	492	1024	21124
		GO:0006006	glucose metabolic process	BIOLOGICAL_PROCESS	2.01612e-19	1.84827e-21	95	565	1017	21051
		GO:1905368	peptidase complex	CELLULAR_COMPONENT	2.09882e-19	1.94372e-21	39	85	1073	21531
		GO:0009853	photorespiration	BIOLOGICAL_PROCESS	3.64678e-19	3.41139e-21	49	152	1063	21464
		GO:0044085	cellular component biogenesis	BIOLOGICAL_PROCESS	5.56313e-19	5.25609e-21	205	1963	907	19653
		GO:0006508	proteolysis	BIOLOGICAL_PROCESS	6.13753e-19	5.8562e-21	155	1289	957	20327
		GO:0019538	protein metabolic process	BIOLOGICAL_PROCESS	6.22455e-19	5.99746e-21	434	5588	678	16028
		GO:0046034	ATP metabolic process	BIOLOGICAL_PROCESS	1.61652e-18	1.57267e-20	108	729	1004	20887
		GO:0016043	cellular component organization	BIOLOGICAL_PROCESS	1.78565e-18	1.75391e-20	350	4209	762	17407
		GO:0019318	hexose metabolic process	BIOLOGICAL_PROCESS	1.99223e-18	1.97546e-20	97	609	1015	21007
		GO:0072594	establishment of protein localization to organelle	BIOLOGICAL_PROCESS	1.02097e-17	1.02192e-19	83	476	1029	21140
		GO:0030135	coated vesicle	CELLULAR_COMPONENT	1.10671e-17	1.11809e-19	38	92	1074	21524
		GO:1901565	organonitrogen compound catabolic process	BIOLOGICAL_PROCESS	1.22246e-17	1.24648e-19	184	1727	928	19889
		GO:0030120	vesicle coat	CELLULAR_COMPONENT	1.23535e-17	1.27117e-19	22	16	1090	21600
		GO:0044428	nuclear part	CELLULAR_COMPONENT	1.44339e-17	1.49875e-19	154	1325	958	20291
		GO:0001510	RNA methylation	BIOLOGICAL_PROCESS	1.50941e-17	1.58142e-19	54	209	1058	21407
		GO:1901137	carbohydrate derivative biosynthetic process	BIOLOGICAL_PROCESS	2.49876e-17	2.64135e-19	130	1026	982	20590
		GO:0044445	cytosolic part	CELLULAR_COMPONENT	3.11147e-17	3.31813e-19	76	415	1036	21201
		GO:0044265	cellular macromolecule catabolic process	BIOLOGICAL_PROCESS	3.65159e-17	3.92828e-19	109	777	1003	20839
		GO:0005730	nucleolus	CELLULAR_COMPONENT	4.13591e-17	4.48798e-19	105	732	1007	20884
		GO:0090407	organophosphate biosynthetic process	BIOLOGICAL_PROCESS	4.56973e-17	5.00148e-19	116	863	996	20753
		GO:0008565	protein transporter activity	MOLECULAR_FUNCTION	5.75364e-17	6.35108e-19	33	68	1079	21548
		GO:0043414	macromolecule methylation	BIOLOGICAL_PROCESS	6.23506e-17	6.94081e-19	86	525	1026	21091
		GO:0034404	nucleobase-containing small molecule biosynthetic process	BIOLOGICAL_PROCESS	9.10825e-17	1.02244e-18	112	824	1000	20792
		GO:0048193	Golgi vesicle transport	BIOLOGICAL_PROCESS	1.16144e-16	1.31463e-18	78	447	1034	21169
		GO:0006996	organelle organization	BIOLOGICAL_PROCESS	1.88926e-16	2.15612e-18	231	2462	881	19154
		GO:0070271	obsolete protein complex biogenesis	BIOLOGICAL_PROCESS	2.50199e-16	2.87881e-18	85	528	1027	21088
		GO:0043094	cellular metabolic compound salvage	BIOLOGICAL_PROCESS	5.90852e-16	6.85366e-18	49	189	1063	21427
		GO:0030663	COPI-coated vesicle membrane	CELLULAR_COMPONENT	1.00253e-15	1.17228e-17	17	7	1095	21609
		GO:0034641	cellular nitrogen compound metabolic process	BIOLOGICAL_PROCESS	1.4207e-15	1.67454e-17	531	7578	581	14038
		GO:0030659	cytoplasmic vesicle membrane	CELLULAR_COMPONENT	2.51843e-15	2.99196e-17	37	106	1075	21510
		GO:0030137	COPI-coated vesicle	CELLULAR_COMPONENT	2.92027e-15	3.49668e-17	17	8	1095	21608
		GO:0031981	nuclear lumen	CELLULAR_COMPONENT	3.4712e-15	4.18882e-17	134	1151	978	20465
		GO:0022402	cell cycle process	BIOLOGICAL_PROCESS	4.3694e-15	5.31359e-17	112	875	1000	20741
		GO:0051329	mitotic interphase	BIOLOGICAL_PROCESS	4.94964e-15	6.11181e-17	39	123	1073	21493
		GO:0051325	interphase	BIOLOGICAL_PROCESS	4.94964e-15	6.11181e-17	39	123	1073	21493
		GO:0012506	vesicle membrane	CELLULAR_COMPONENT	5.05093e-15	6.28413e-17	37	109	1075	21507
		GO:0009057	macromolecule catabolic process	BIOLOGICAL_PROCESS	1.0074e-14	1.26278e-16	118	962	994	20654
		GO:0019941	modification-dependent protein catabolic process	BIOLOGICAL_PROCESS	1.27407e-14	1.60898e-16	72	428	1040	21188
		GO:0043632	modification-dependent macromolecule catabolic process	BIOLOGICAL_PROCESS	1.74781e-14	2.2236e-16	72	431	1040	21185
		GO:0009987	cellular process	BIOLOGICAL_PROCESS	2.11754e-14	2.71378e-16	905	15236	207	6380
		GO:0006511	ubiquitin-dependent protein catabolic process	BIOLOGICAL_PROCESS	2.79806e-14	3.61209e-16	71	425	1041	21191
		GO:0044848	biological phase	BIOLOGICAL_PROCESS	4.85812e-14	6.31693e-16	79	517	1033	21099
		GO:0051169	nuclear transport	BIOLOGICAL_PROCESS	5.71297e-14	7.48191e-16	43	166	1069	21450
		GO:0007049	cell cycle	BIOLOGICAL_PROCESS	8.4549e-14	1.11519e-15	122	1046	990	20570
		GO:0065003	protein-containing complex assembly	BIOLOGICAL_PROCESS	8.75683e-14	1.16321e-15	113	931	999	20685
		GO:0098763	mitotic cell cycle phase	BIOLOGICAL_PROCESS	1.1682e-13	1.5627e-15	53	258	1059	21358
		GO:0006913	nucleocytoplasmic transport	BIOLOGICAL_PROCESS	1.69093e-13	2.27777e-15	42	164	1070	21452
		GO:0009166	nucleotide catabolic process	BIOLOGICAL_PROCESS	1.85036e-13	2.50985e-15	98	755	1014	20861
		GO:0022607	cellular component assembly	BIOLOGICAL_PROCESS	2.04782e-13	2.79684e-15	138	1274	974	20342
		GO:1901292	nucleoside phosphate catabolic process	BIOLOGICAL_PROCESS	2.46364e-13	3.38779e-15	98	759	1014	20857
		GO:0005198	structural molecule activity	MOLECULAR_FUNCTION	2.83316e-13	3.92243e-15	76	503	1036	21113
		GO:0006195	purine nucleotide catabolic process	BIOLOGICAL_PROCESS	4.4876e-13	6.25494e-15	97	755	1015	20861
		GO:0044433	cytoplasmic vesicle part	CELLULAR_COMPONENT	4.54998e-13	6.38444e-15	47	213	1065	21403
		GO:0031410	cytoplasmic vesicle	CELLULAR_COMPONENT	4.66055e-13	6.62679e-15	92	695	1020	20921
		GO:0097708	intracellular vesicle	CELLULAR_COMPONENT	4.66055e-13	6.62679e-15	92	695	1020	20921
		GO:0005774	vacuolar membrane	CELLULAR_COMPONENT	4.91332e-13	7.04756e-15	103	831	1009	20785
		GO:0009132	nucleoside diphosphate metabolic process	BIOLOGICAL_PROCESS	4.91332e-13	7.12408e-15	50	241	1062	21375
		GO:0034660	ncRNA metabolic process	BIOLOGICAL_PROCESS	4.91332e-13	7.10908e-15	73	476	1039	21140
		GO:0044282	small molecule catabolic process	BIOLOGICAL_PROCESS	5.29847e-13	7.7321e-15	166	1685	946	19931
		GO:1901575	organic substance catabolic process	BIOLOGICAL_PROCESS	6.0248e-13	8.90476e-15	245	2881	867	18735
		GO:0005840	ribosome	CELLULAR_COMPONENT	6.0248e-13	8.87879e-15	83	592	1029	21024
		GO:0006165	nucleoside diphosphate phosphorylation	BIOLOGICAL_PROCESS	6.56133e-13	9.75913e-15	49	234	1063	21382
		GO:0044283	small molecule biosynthetic process	BIOLOGICAL_PROCESS	6.89595e-13	1.03214e-14	231	2666	881	18950
		GO:0072523	purine-containing compound catabolic process	BIOLOGICAL_PROCESS	8.04106e-13	1.21105e-14	97	764	1015	20852
		GO:0044437	vacuolar part	CELLULAR_COMPONENT	8.11685e-13	1.23006e-14	103	839	1009	20777
		GO:0043933	protein-containing complex subunit organization	BIOLOGICAL_PROCESS	8.21153e-13	1.25209e-14	115	993	997	20623
		GO:0000278	mitotic cell cycle	BIOLOGICAL_PROCESS	9.91671e-13	1.52137e-14	61	355	1051	21261
		GO:0009135	purine nucleoside diphosphate metabolic process	BIOLOGICAL_PROCESS	1.30933e-12	2.04545e-14	48	230	1064	21386
		GO:0009179	purine ribonucleoside diphosphate metabolic process	BIOLOGICAL_PROCESS	1.30933e-12	2.04545e-14	48	230	1064	21386
		GO:0009185	ribonucleoside diphosphate metabolic process	BIOLOGICAL_PROCESS	1.30933e-12	2.04545e-14	48	230	1064	21386
		GO:0005739	mitochondrion	CELLULAR_COMPONENT	1.51422e-12	2.37969e-14	162	1651	950	19965
		GO:0022613	ribonucleoprotein complex biogenesis	BIOLOGICAL_PROCESS	1.67462e-12	2.64743e-14	63	381	1049	21235
		GO:0046939	nucleotide phosphorylation	BIOLOGICAL_PROCESS	1.77144e-12	2.81706e-14	50	251	1062	21365
		GO:0046434	organophosphate catabolic process	BIOLOGICAL_PROCESS	1.7967e-12	2.87404e-14	99	801	1013	20815
		GO:0044429	mitochondrial part	CELLULAR_COMPONENT	2.03129e-12	3.26831e-14	63	383	1049	21233
		GO:0031982	vesicle	CELLULAR_COMPONENT	2.50549e-12	4.05472e-14	92	719	1020	20897
		GO:0034622	cellular protein-containing complex assembly	BIOLOGICAL_PROCESS	2.51698e-12	4.09686e-14	102	844	1010	20772
		GO:0022626	cytosolic ribosome	CELLULAR_COMPONENT	2.60928e-12	4.27151e-14	60	354	1052	21262
		GO:0000338	protein deneddylation	BIOLOGICAL_PROCESS	3.38614e-12	5.57493e-14	28	75	1084	21541
		GO:0006757	ATP generation from ADP	BIOLOGICAL_PROCESS	3.38866e-12	5.67419e-14	47	228	1065	21388
		GO:0046031	ADP metabolic process	BIOLOGICAL_PROCESS	3.38866e-12	5.67419e-14	47	228	1065	21388
		GO:0006096	glycolytic process	BIOLOGICAL_PROCESS	3.38866e-12	5.67419e-14	47	228	1065	21388
		GO:0022403	cell cycle phase	BIOLOGICAL_PROCESS	3.4223e-12	5.76253e-14	74	510	1038	21106
		GO:0031966	mitochondrial membrane	CELLULAR_COMPONENT	4.95616e-12	8.39163e-14	51	269	1061	21347
		GO:0051319	G2 phase	BIOLOGICAL_PROCESS	5.5304e-12	9.46738e-14	28	77	1084	21539
		GO:0000085	mitotic G2 phase	BIOLOGICAL_PROCESS	5.5304e-12	9.46738e-14	28	77	1084	21539
		GO:0005740	mitochondrial envelope	CELLULAR_COMPONENT	1.03813e-11	1.78687e-13	53	295	1059	21321
		GO:0009261	ribonucleotide catabolic process	BIOLOGICAL_PROCESS	1.13492e-11	1.9747e-13	86	667	1026	20949
		GO:0009154	purine ribonucleotide catabolic process	BIOLOGICAL_PROCESS	1.13492e-11	1.9747e-13	86	667	1026	20949
		GO:0034655	nucleobase-containing compound catabolic process	BIOLOGICAL_PROCESS	1.14829e-11	2.0087e-13	106	920	1006	20696
		GO:0009116	nucleoside metabolic process	BIOLOGICAL_PROCESS	1.40039e-11	2.4628e-13	98	820	1014	20796
		GO:0019320	hexose catabolic process	BIOLOGICAL_PROCESS	1.48409e-11	2.62387e-13	73	516	1039	21100
		GO:0046365	monosaccharide catabolic process	BIOLOGICAL_PROCESS	1.60729e-11	2.85673e-13	73	517	1039	21099
		GO:0007010	cytoskeleton organization	BIOLOGICAL_PROCESS	1.65367e-11	2.95464e-13	74	529	1038	21087
		GO:0034504	protein localization to nucleus	BIOLOGICAL_PROCESS	1.67448e-11	3.00749e-13	31	103	1081	21513
		GO:0006007	glucose catabolic process	BIOLOGICAL_PROCESS	2.14183e-11	3.86691e-13	72	509	1040	21107
		GO:0007005	mitochondrion organization	BIOLOGICAL_PROCESS	2.41331e-11	4.37963e-13	34	128	1078	21488
		GO:0051170	import into nucleus	BIOLOGICAL_PROCESS	2.52245e-11	4.6013e-13	31	105	1081	21511
		GO:0006606	protein import into nucleus	BIOLOGICAL_PROCESS	2.74943e-11	5.04105e-13	30	98	1082	21518
		GO:0042254	ribosome biogenesis	BIOLOGICAL_PROCESS	2.98123e-11	5.49395e-13	58	357	1054	21259
		GO:0035966	response to topologically incorrect protein	BIOLOGICAL_PROCESS	3.47548e-11	6.43728e-13	68	469	1044	21147
		GO:0005886	plasma membrane	CELLULAR_COMPONENT	4.78709e-11	8.91143e-13	319	4234	793	17382
		GO:0005743	mitochondrial inner membrane	CELLULAR_COMPONENT	7.55597e-11	1.41365e-12	43	214	1069	21402
		GO:0070646	protein modification by small protein removal	BIOLOGICAL_PROCESS	1.26029e-10	2.36967e-12	37	163	1075	21453
		GO:0018193	peptidyl-amino acid modification	BIOLOGICAL_PROCESS	1.41197e-10	2.66808e-12	65	451	1047	21165
		GO:0006139	nucleobase-containing compound metabolic process	BIOLOGICAL_PROCESS	1.63179e-10	3.09872e-12	431	6236	681	15380
		GO:0009119	ribonucleoside metabolic process	BIOLOGICAL_PROCESS	1.81383e-10	3.46137e-12	87	720	1025	20896
		GO:0032259	methylation	BIOLOGICAL_PROCESS	1.96429e-10	3.76688e-12	93	798	1019	20818
		GO:0006364	rRNA processing	BIOLOGICAL_PROCESS	2.06966e-10	3.9883e-12	51	302	1061	21314
		GO:0009056	catabolic process	BIOLOGICAL_PROCESS	2.33317e-10	4.51793e-12	257	3258	855	18358
		GO:0006626	protein targeting to mitochondrion	BIOLOGICAL_PROCESS	2.97984e-10	5.85376e-12	25	73	1087	21543
		GO:0072655	establishment of protein localization to mitochondrion	BIOLOGICAL_PROCESS	2.97984e-10	5.85376e-12	25	73	1087	21543
		GO:0070585	protein localization to mitochondrion	BIOLOGICAL_PROCESS	2.97984e-10	5.85376e-12	25	73	1087	21543
		GO:0044271	cellular nitrogen compound biosynthetic process	BIOLOGICAL_PROCESS	3.01616e-10	5.95333e-12	394	5604	718	16012
		GO:0044430	cytoskeletal part	CELLULAR_COMPONENT	3.04555e-10	6.03982e-12	53	327	1059	21289
		GO:0016072	rRNA metabolic process	BIOLOGICAL_PROCESS	3.07838e-10	6.13373e-12	51	306	1061	21310
		GO:0043161	proteasome-mediated ubiquitin-dependent protein catabolic process	BIOLOGICAL_PROCESS	3.21938e-10	6.44479e-12	40	197	1072	21419
		GO:0005783	endoplasmic reticulum	CELLULAR_COMPONENT	5.25651e-10	1.0572e-11	110	1042	1002	20574
		GO:0006839	mitochondrial transport	BIOLOGICAL_PROCESS	5.35178e-10	1.08137e-11	27	90	1085	21526
		GO:0006396	RNA processing	BIOLOGICAL_PROCESS	5.79763e-10	1.17688e-11	114	1099	998	20517
		GO:0071944	cell periphery	CELLULAR_COMPONENT	5.94428e-10	1.21221e-11	358	5001	754	16615
		GO:0006796	phosphate-containing compound metabolic process	BIOLOGICAL_PROCESS	6.30363e-10	1.29139e-11	328	4485	784	17131
		GO:0006793	phosphorus metabolic process	BIOLOGICAL_PROCESS	6.61334e-10	1.36102e-11	328	4487	784	17129
		GO:0009141	nucleoside triphosphate metabolic process	BIOLOGICAL_PROCESS	7.00658e-10	1.44851e-11	80	653	1032	20963
		GO:0101031	chaperone complex	CELLULAR_COMPONENT	7.14091e-10	1.48964e-11	9	1	1103	21615
		GO:0005832	chaperonin-containing T-complex	CELLULAR_COMPONENT	7.14091e-10	1.48964e-11	9	1	1103	21615
		GO:1901136	carbohydrate derivative catabolic process	BIOLOGICAL_PROCESS	7.47835e-10	1.56703e-11	88	756	1024	20860
		GO:0009205	purine ribonucleoside triphosphate metabolic process	BIOLOGICAL_PROCESS	8.18143e-10	1.722e-11	79	643	1033	20973
		GO:0034470	ncRNA processing	BIOLOGICAL_PROCESS	8.55577e-10	1.8088e-11	57	382	1055	21234
		GO:0009144	purine nucleoside triphosphate metabolic process	BIOLOGICAL_PROCESS	8.68562e-10	1.84437e-11	79	644	1033	20972
		GO:0009199	ribonucleoside triphosphate metabolic process	BIOLOGICAL_PROCESS	9.91517e-10	2.11474e-11	79	646	1033	20970
		GO:0005975	carbohydrate metabolic process	BIOLOGICAL_PROCESS	1.01948e-09	2.18393e-11	193	2283	919	19333
		GO:0044248	cellular catabolic process	BIOLOGICAL_PROCESS	1.09455e-09	2.35496e-11	216	2648	896	18968
		GO:0022624	proteasome accessory complex	CELLULAR_COMPONENT	1.19424e-09	2.58064e-11	13	12	1099	21604
		GO:0042278	purine nucleoside metabolic process	BIOLOGICAL_PROCESS	2.76759e-09	6.03227e-11	82	700	1030	20916
		GO:0046128	purine ribonucleoside metabolic process	BIOLOGICAL_PROCESS	2.76759e-09	6.03227e-11	82	700	1030	20916
		GO:0009451	RNA modification	BIOLOGICAL_PROCESS	3.29803e-09	7.21926e-11	58	409	1054	21207
		GO:0044455	mitochondrial membrane part	CELLULAR_COMPONENT	4.27134e-09	9.38976e-11	29	117	1083	21499
		GO:0098798	mitochondrial protein complex	CELLULAR_COMPONENT	5.05481e-09	1.11594e-10	29	118	1083	21498
		GO:0005773	vacuole	CELLULAR_COMPONENT	5.31905e-09	1.17925e-10	152	1700	960	19916
		GO:0009058	biosynthetic process	BIOLOGICAL_PROCESS	6.1444e-09	1.36798e-10	537	8360	575	13256
		GO:0005838	proteasome regulatory particle	CELLULAR_COMPONENT	6.50599e-09	1.45457e-10	12	11	1100	21605
		GO:0006807	nitrogen compound metabolic process	BIOLOGICAL_PROCESS	7.32842e-09	1.6453e-10	677	11072	435	10544
		GO:0065002	intracellular protein transmembrane transport	BIOLOGICAL_PROCESS	7.4599e-09	1.68877e-10	42	243	1070	21373
		GO:0071806	protein transmembrane transport	BIOLOGICAL_PROCESS	7.4599e-09	1.68877e-10	42	243	1070	21373
		GO:0005856	cytoskeleton	CELLULAR_COMPONENT	1.16841e-08	2.65597e-10	57	413	1055	21203
		GO:0030054	cell junction	CELLULAR_COMPONENT	1.18939e-08	2.7148e-10	103	1008	1009	20608
		GO:0005911	cell-cell junction	CELLULAR_COMPONENT	1.36976e-08	3.1393e-10	102	997	1010	20619
		GO:0030658	transport vesicle membrane	CELLULAR_COMPONENT	1.50818e-08	3.47066e-10	16	31	1096	21585
		GO:0015630	microtubule cytoskeleton	CELLULAR_COMPONENT	1.65229e-08	3.81774e-10	46	293	1066	21323
		GO:0048820	hair follicle maturation	BIOLOGICAL_PROCESS	1.99207e-08	4.62146e-10	10	6	1102	21610
		GO:0018196	peptidyl-asparagine modification	BIOLOGICAL_PROCESS	2.1837e-08	5.10688e-10	12	13	1100	21603
		GO:0018279	protein N-linked glycosylation via asparagine	BIOLOGICAL_PROCESS	2.1837e-08	5.10688e-10	12	13	1100	21603
		GO:0009506	plasmodesma	CELLULAR_COMPONENT	2.29979e-08	5.42139e-10	101	994	1011	20622
		GO:0055044	symplast	CELLULAR_COMPONENT	2.29979e-08	5.42139e-10	101	994	1011	20622
		GO:0046700	heterocycle catabolic process	BIOLOGICAL_PROCESS	2.39015e-08	5.65675e-10	112	1150	1000	20466
		GO:0044270	cellular nitrogen compound catabolic process	BIOLOGICAL_PROCESS	2.6101e-08	6.20173e-10	112	1152	1000	20464
		GO:0006164	purine nucleotide biosynthetic process	BIOLOGICAL_PROCESS	2.75814e-08	6.57928e-10	32	156	1080	21460
		GO:0051648	vesicle localization	BIOLOGICAL_PROCESS	3.49094e-08	8.35998e-10	15	28	1097	21588
		GO:0046686	response to cadmium ion	BIOLOGICAL_PROCESS	3.49762e-08	8.4087e-10	86	797	1026	20819
		GO:0015405	P-P-bond-hydrolysis-driven transmembrane transporter activity	MOLECULAR_FUNCTION	4.78306e-08	1.15438e-09	37	209	1075	21407
		GO:0006897	endocytosis	BIOLOGICAL_PROCESS	5.26275e-08	1.27507e-09	42	262	1070	21354
		GO:0044391	ribosomal subunit	CELLULAR_COMPONENT	5.79916e-08	1.41046e-09	42	263	1070	21353
		GO:0034656	nucleobase-containing small molecule catabolic process	BIOLOGICAL_PROCESS	6.44717e-08	1.5741e-09	73	636	1039	20980
		GO:0006090	pyruvate metabolic process	BIOLOGICAL_PROCESS	7.08502e-08	1.73646e-09	58	449	1054	21167
		GO:1901361	organic cyclic compound catabolic process	BIOLOGICAL_PROCESS	8.66293e-08	2.13129e-09	113	1194	999	20422
		GO:0019882	antigen processing and presentation	BIOLOGICAL_PROCESS	9.91382e-08	2.49468e-09	9	5	1103	21611
		GO:0019884	antigen processing and presentation of exogenous antigen	BIOLOGICAL_PROCESS	9.91382e-08	2.49468e-09	9	5	1103	21611
		GO:0030126	COPI vesicle coat	CELLULAR_COMPONENT	9.91382e-08	2.49468e-09	9	5	1103	21611
		GO:0008540	proteasome regulatory particle, base subcomplex	CELLULAR_COMPONENT	9.91382e-08	2.49468e-09	9	5	1103	21611
		GO:0048002	antigen processing and presentation of peptide antigen	BIOLOGICAL_PROCESS	9.91382e-08	2.49468e-09	9	5	1103	21611
		GO:0002478	antigen processing and presentation of exogenous peptide antigen	BIOLOGICAL_PROCESS	9.91382e-08	2.49468e-09	9	5	1103	21611
		GO:0044432	endoplasmic reticulum part	CELLULAR_COMPONENT	1.0086e-07	2.54746e-09	63	516	1049	21100
		GO:0072522	purine-containing compound biosynthetic process	BIOLOGICAL_PROCESS	1.12317e-07	2.8475e-09	32	167	1080	21449
		GO:1901576	organic substance biosynthetic process	BIOLOGICAL_PROCESS	1.12317e-07	2.85783e-09	516	8121	596	13495
		GO:0042454	ribonucleoside catabolic process	BIOLOGICAL_PROCESS	1.20395e-07	3.07463e-09	72	634	1040	20982
		GO:0046483	heterocycle metabolic process	BIOLOGICAL_PROCESS	1.22646e-07	3.14358e-09	450	6900	662	14716
		GO:0009203	ribonucleoside triphosphate catabolic process	BIOLOGICAL_PROCESS	1.34121e-07	3.47535e-09	71	623	1041	20993
		GO:0009207	purine ribonucleoside triphosphate catabolic process	BIOLOGICAL_PROCESS	1.34121e-07	3.47535e-09	71	623	1041	20993
		GO:0009164	nucleoside catabolic process	BIOLOGICAL_PROCESS	1.34121e-07	3.46754e-09	72	636	1040	20980
		GO:0009146	purine nucleoside triphosphate catabolic process	BIOLOGICAL_PROCESS	1.41567e-07	3.69232e-09	71	624	1041	20992
		GO:0007399	nervous system development	BIOLOGICAL_PROCESS	1.41567e-07	3.69477e-09	25	105	1087	21511
		GO:0016469	proton-transporting two-sector ATPase complex	CELLULAR_COMPONENT	1.63633e-07	4.28599e-09	17	45	1095	21571
		GO:0003735	structural constituent of ribosome	MOLECULAR_FUNCTION	1.65491e-07	4.35014e-09	53	401	1059	21215
		GO:0098773	skin epidermis development	BIOLOGICAL_PROCESS	1.73503e-07	4.65813e-09	10	9	1102	21607
		GO:0004579	dolichyl-diphosphooligosaccharide-protein glycotransferase activity	MOLECULAR_FUNCTION	1.73503e-07	4.63353e-09	8	3	1104	21613
		GO:0004576	oligosaccharyl transferase activity	MOLECULAR_FUNCTION	1.73503e-07	4.63353e-09	8	3	1104	21613
		GO:0001942	hair follicle development	BIOLOGICAL_PROCESS	1.73503e-07	4.65813e-09	10	9	1102	21607
		GO:0022404	molting cycle process	BIOLOGICAL_PROCESS	1.73503e-07	4.65813e-09	10	9	1102	21607
		GO:0022405	hair cycle process	BIOLOGICAL_PROCESS	1.73503e-07	4.65813e-09	10	9	1102	21607
		GO:0009143	nucleoside triphosphate catabolic process	BIOLOGICAL_PROCESS	1.74332e-07	4.69668e-09	71	628	1041	20988
		GO:0003723	RNA binding	MOLECULAR_FUNCTION	1.79875e-07	4.86284e-09	101	1040	1011	20576
		GO:0046130	purine ribonucleoside catabolic process	BIOLOGICAL_PROCESS	1.83156e-07	4.98582e-09	71	629	1041	20987
		GO:0006152	purine nucleoside catabolic process	BIOLOGICAL_PROCESS	1.83156e-07	4.98582e-09	71	629	1041	20987
		GO:0019439	aromatic compound catabolic process	BIOLOGICAL_PROCESS	1.84989e-07	5.05302e-09	111	1185	1001	20431
		GO:0015399	primary active transmembrane transporter activity	MOLECULAR_FUNCTION	1.98174e-07	5.4317e-09	37	223	1075	21393
		GO:0044851	hair cycle phase	BIOLOGICAL_PROCESS	2.16147e-07	5.96478e-09	9	6	1103	21610
		GO:0042638	exogen	BIOLOGICAL_PROCESS	2.16147e-07	5.96478e-09	9	6	1103	21610
		GO:0051650	establishment of vesicle localization	BIOLOGICAL_PROCESS	2.19015e-07	6.06439e-09	14	28	1098	21588
		GO:0016052	carbohydrate catabolic process	BIOLOGICAL_PROCESS	2.19887e-07	6.10911e-09	77	712	1035	20904
		GO:0019866	organelle inner membrane	CELLULAR_COMPONENT	2.44121e-07	6.80525e-09	47	336	1065	21280
		GO:0044425	membrane part	CELLULAR_COMPONENT	2.50324e-07	7.00157e-09	286	4017	826	17599
		GO:0022857	transmembrane transporter activity	MOLECULAR_FUNCTION	2.60335e-07	7.30595e-09	108	1150	1004	20466
		GO:0042623	ATPase activity, coupled	MOLECULAR_FUNCTION	2.8383e-07	7.99185e-09	52	397	1060	21219
		GO:0042303	molting cycle	BIOLOGICAL_PROCESS	3.06737e-07	8.66554e-09	11	14	1101	21602
		GO:0030133	transport vesicle	CELLULAR_COMPONENT	3.72424e-07	1.05561e-08	21	78	1091	21538
		GO:0044743	protein transmembrane import into intracellular organelle	BIOLOGICAL_PROCESS	4.05536e-07	1.15326e-08	38	241	1074	21375
		GO:0016051	carbohydrate biosynthetic process	BIOLOGICAL_PROCESS	4.05604e-07	1.15724e-08	97	1002	1015	20614
		GO:0005789	endoplasmic reticulum membrane	CELLULAR_COMPONENT	4.38887e-07	1.25631e-08	58	477	1054	21139
		GO:0030127	COPII vesicle coat	CELLULAR_COMPONENT	4.61653e-07	1.33011e-08	8	4	1104	21612
		GO:0002474	antigen processing and presentation of peptide antigen via MHC class I	BIOLOGICAL_PROCESS	4.61653e-07	1.33011e-08	8	4	1104	21612
		GO:1901658	glycosyl compound catabolic process	BIOLOGICAL_PROCESS	5.02872e-07	1.47871e-08	72	661	1040	20955
		GO:0099132	ATP hydrolysis coupled cation transmembrane transport	BIOLOGICAL_PROCESS	5.02872e-07	1.4818e-08	13	25	1099	21591
		GO:0099131	ATP hydrolysis coupled ion transmembrane transport	BIOLOGICAL_PROCESS	5.02872e-07	1.4818e-08	13	25	1099	21591
		GO:0090662	ATP hydrolysis coupled transmembrane transport	BIOLOGICAL_PROCESS	5.02872e-07	1.4818e-08	13	25	1099	21591
		GO:0015991	ATP hydrolysis coupled proton transport	BIOLOGICAL_PROCESS	5.02872e-07	1.4818e-08	13	25	1099	21591
		GO:0015988	energy coupled proton transmembrane transport, against electrochemical gradient	BIOLOGICAL_PROCESS	5.02872e-07	1.4818e-08	13	25	1099	21591
		GO:0044249	cellular biosynthetic process	BIOLOGICAL_PROCESS	5.02872e-07	1.47772e-08	504	7985	608	13631
		GO:0042633	hair cycle	BIOLOGICAL_PROCESS	5.49948e-07	1.62566e-08	10	11	1102	21605
		GO:0009060	aerobic respiration	BIOLOGICAL_PROCESS	5.884e-07	1.74484e-08	24	106	1088	21510
		GO:0017038	protein import	BIOLOGICAL_PROCESS	6.29411e-07	1.87822e-08	38	246	1074	21370
		GO:0042175	nuclear outer membrane-endoplasmic reticulum membrane network	CELLULAR_COMPONENT	6.29411e-07	1.87452e-08	58	483	1054	21133
		GO:0006888	endoplasmic reticulum to Golgi vesicle-mediated transport	BIOLOGICAL_PROCESS	7.38881e-07	2.2118e-08	36	226	1076	21390
		GO:0005746	mitochondrial respirasome	CELLULAR_COMPONENT	7.42764e-07	2.23038e-08	20	74	1092	21542
		GO:0098791	Golgi subcompartment	CELLULAR_COMPONENT	7.70399e-07	2.32057e-08	44	316	1068	21300
		GO:0006605	protein targeting	BIOLOGICAL_PROCESS	7.81874e-07	2.36245e-08	97	1018	1015	20598
		GO:0012507	ER to Golgi transport vesicle membrane	CELLULAR_COMPONENT	8.74404e-07	2.65021e-08	9	8	1103	21608
		GO:0099023	tethering complex	CELLULAR_COMPONENT	9.67944e-07	2.94277e-08	18	60	1094	21556
		GO:0005215	transporter activity	MOLECULAR_FUNCTION	1.02148e-06	3.1151e-08	114	1274	998	20342
		GO:0009561	megagametogenesis	BIOLOGICAL_PROCESS	1.16915e-06	3.57635e-08	30	168	1082	21448
		GO:0033176	proton-transporting V-type ATPase complex	CELLULAR_COMPONENT	1.18795e-06	3.64497e-08	11	17	1101	21599
		GO:0098657	import into cell	BIOLOGICAL_PROCESS	1.30138e-06	4.00517e-08	43	311	1069	21305
		GO:0006479	protein methylation	BIOLOGICAL_PROCESS	1.54574e-06	4.78617e-08	38	256	1074	21360
		GO:0008213	protein alkylation	BIOLOGICAL_PROCESS	1.54574e-06	4.78617e-08	38	256	1074	21360
		GO:0009560	embryo sac egg cell differentiation	BIOLOGICAL_PROCESS	1.55494e-06	4.82919e-08	22	95	1090	21521
		GO:0016887	ATPase activity	MOLECULAR_FUNCTION	1.56054e-06	4.86118e-08	57	485	1055	21131
		GO:0022008	neurogenesis	BIOLOGICAL_PROCESS	2.00165e-06	6.25398e-08	21	88	1091	21528
		GO:0005819	spindle	CELLULAR_COMPONENT	2.35422e-06	7.37757e-08	21	89	1091	21527
		GO:0045333	cellular respiration	BIOLOGICAL_PROCESS	2.60646e-06	8.19242e-08	28	155	1084	21461
		GO:0006200	obsolete ATP catabolic process	BIOLOGICAL_PROCESS	2.6892e-06	8.47764e-08	56	481	1056	21135
		GO:0005086	ARF guanyl-nucleotide exchange factor activity	MOLECULAR_FUNCTION	2.87297e-06	9.08385e-08	6	1	1106	21615
		GO:0046930	pore complex	CELLULAR_COMPONENT	3.09457e-06	9.81346e-08	14	37	1098	21579
		GO:0043413	macromolecule glycosylation	BIOLOGICAL_PROCESS	3.23002e-06	1.03034e-07	42	311	1070	21305
		GO:0006486	protein glycosylation	BIOLOGICAL_PROCESS	3.23002e-06	1.03034e-07	42	311	1070	21305
		GO:0070085	glycosylation	BIOLOGICAL_PROCESS	3.23552e-06	1.04349e-07	43	323	1069	21293
		GO:0046356	acetyl-CoA catabolic process	BIOLOGICAL_PROCESS	3.23552e-06	1.05329e-07	15	44	1097	21572
		GO:0034031	ribonucleoside bisphosphate catabolic process	BIOLOGICAL_PROCESS	3.23552e-06	1.05329e-07	15	44	1097	21572
		GO:0034034	purine nucleoside bisphosphate catabolic process	BIOLOGICAL_PROCESS	3.23552e-06	1.05329e-07	15	44	1097	21572
		GO:0009109	coenzyme catabolic process	BIOLOGICAL_PROCESS	3.23552e-06	1.05329e-07	15	44	1097	21572
		GO:0033869	nucleoside bisphosphate catabolic process	BIOLOGICAL_PROCESS	3.23552e-06	1.05329e-07	15	44	1097	21572
		GO:0006099	tricarboxylic acid cycle	BIOLOGICAL_PROCESS	3.23552e-06	1.05329e-07	15	44	1097	21572
		GO:0006725	cellular aromatic compound metabolic process	BIOLOGICAL_PROCESS	3.26618e-06	1.06632e-07	459	7257	653	14359
		GO:0006457	protein folding	BIOLOGICAL_PROCESS	3.41431e-06	1.11788e-07	46	360	1066	21256
		GO:1901360	organic cyclic compound metabolic process	BIOLOGICAL_PROCESS	3.44297e-06	1.13048e-07	470	7465	642	14151
		GO:0099081	supramolecular polymer	CELLULAR_COMPONENT	3.52808e-06	1.16503e-07	31	189	1081	21427
		GO:0099512	supramolecular fiber	CELLULAR_COMPONENT	3.52808e-06	1.16503e-07	31	189	1081	21427
		GO:0043588	skin development	BIOLOGICAL_PROCESS	3.80169e-06	1.25893e-07	10	15	1102	21601
		GO:0099080	supramolecular complex	CELLULAR_COMPONENT	4.31706e-06	1.43364e-07	31	191	1081	21425
		GO:0006091	generation of precursor metabolites and energy	BIOLOGICAL_PROCESS	4.48151e-06	1.49244e-07	83	859	1029	20757
		GO:0009101	glycoprotein biosynthetic process	BIOLOGICAL_PROCESS	5.32442e-06	1.77813e-07	42	318	1070	21298
		GO:0022625	cytosolic large ribosomal subunit	CELLULAR_COMPONENT	5.46021e-06	1.82858e-07	25	132	1087	21484
		GO:1901657	glycosyl compound metabolic process	BIOLOGICAL_PROCESS	5.46495e-06	1.83528e-07	103	1156	1009	20460
		GO:0098800	inner mitochondrial membrane protein complex	CELLULAR_COMPONENT	5.63932e-06	1.90439e-07	21	95	1091	21521
		GO:0070469	respirasome	CELLULAR_COMPONENT	5.63932e-06	1.90439e-07	21	95	1091	21521
		GO:0051320	S phase	BIOLOGICAL_PROCESS	5.74452e-06	1.95604e-07	10	16	1102	21600
		GO:0000084	mitotic S phase	BIOLOGICAL_PROCESS	5.74452e-06	1.95604e-07	10	16	1102	21600
		GO:0034968	histone lysine methylation	BIOLOGICAL_PROCESS	5.74452e-06	1.94643e-07	31	194	1081	21422
		GO:0018022	peptidyl-lysine methylation	BIOLOGICAL_PROCESS	6.96503e-06	2.37814e-07	31	196	1081	21420
		GO:1990204	oxidoreductase complex	CELLULAR_COMPONENT	7.06632e-06	2.41934e-07	23	115	1089	21501
		GO:0044260	cellular macromolecule metabolic process	BIOLOGICAL_PROCESS	7.2809e-06	2.49962e-07	554	9099	558	12517
		GO:0007292	female gamete generation	BIOLOGICAL_PROCESS	7.47113e-06	2.57191e-07	24	125	1088	21491
		GO:0098916	anterograde trans-synaptic signaling	BIOLOGICAL_PROCESS	7.53143e-06	2.62085e-07	11	22	1101	21594
		GO:0007268	chemical synaptic transmission	BIOLOGICAL_PROCESS	7.53143e-06	2.62085e-07	11	22	1101	21594
		GO:0099536	synaptic signaling	BIOLOGICAL_PROCESS	7.53143e-06	2.62085e-07	11	22	1101	21594
		GO:0099537	trans-synaptic signaling	BIOLOGICAL_PROCESS	7.53143e-06	2.62085e-07	11	22	1101	21594
		GO:0030182	neuron differentiation	BIOLOGICAL_PROCESS	7.88577e-06	2.75154e-07	14	41	1098	21575
		GO:0019226	transmission of nerve impulse	BIOLOGICAL_PROCESS	7.92608e-06	2.77301e-07	12	28	1100	21588
		GO:0016571	histone methylation	BIOLOGICAL_PROCESS	7.97759e-06	2.7985e-07	35	242	1077	21374
		GO:0009100	glycoprotein metabolic process	BIOLOGICAL_PROCESS	9.22775e-06	3.24568e-07	42	326	1070	21290
		GO:0051168	nuclear export	BIOLOGICAL_PROCESS	1.0151e-05	3.57993e-07	18	73	1094	21543
		GO:0051640	organelle localization	BIOLOGICAL_PROCESS	1.08143e-05	3.82394e-07	30	190	1082	21426
		GO:0003008	system process	BIOLOGICAL_PROCESS	1.17204e-05	4.15531e-07	15	50	1097	21566
		GO:0050877	nervous system process	BIOLOGICAL_PROCESS	1.24838e-05	4.43764e-07	14	43	1098	21573
		GO:0015934	large ribosomal subunit	CELLULAR_COMPONENT	1.33339e-05	4.75229e-07	26	150	1086	21466
		GO:0035637	multicellular organismal signaling	BIOLOGICAL_PROCESS	1.4027e-05	5.01245e-07	12	30	1100	21586
		GO:0098803	respiratory chain complex	CELLULAR_COMPONENT	1.40415e-05	5.03076e-07	18	75	1094	21541
		GO:0043009	chordate embryonic development	BIOLOGICAL_PROCESS	1.43716e-05	5.16247e-07	11	24	1101	21592
		GO:0010038	response to metal ion	BIOLOGICAL_PROCESS	1.70812e-05	6.15177e-07	91	1009	1021	20607
		GO:0015980	energy derivation by oxidation of organic compounds	BIOLOGICAL_PROCESS	1.87468e-05	6.78673e-07	29	185	1083	21431
		GO:0099513	polymeric cytoskeletal fiber	CELLULAR_COMPONENT	1.87468e-05	6.78673e-07	29	185	1083	21431
		GO:0044238	primary metabolic process	BIOLOGICAL_PROCESS	1.91888e-05	6.96471e-07	727	12555	385	9061
		GO:0018205	peptidyl-lysine modification	BIOLOGICAL_PROCESS	2.19978e-05	8.00481e-07	43	351	1069	21265
		GO:0050658	RNA transport	BIOLOGICAL_PROCESS	2.24256e-05	8.22344e-07	18	78	1094	21538
		GO:0050657	nucleic acid transport	BIOLOGICAL_PROCESS	2.24256e-05	8.22344e-07	18	78	1094	21538
		GO:0051236	establishment of RNA localization	BIOLOGICAL_PROCESS	2.24256e-05	8.22344e-07	18	78	1094	21538
		GO:0042645	mitochondrial nucleoid	CELLULAR_COMPONENT	2.37122e-05	8.71738e-07	7	6	1105	21610
		GO:0001701	in utero embryonic development	BIOLOGICAL_PROCESS	2.503e-05	9.2487e-07	10	20	1102	21596
		GO:0008568	microtubule-severing ATPase activity	MOLECULAR_FUNCTION	2.503e-05	9.2487e-07	10	20	1102	21596
		GO:0017119	Golgi transport complex	CELLULAR_COMPONENT	2.81171e-05	1.0442e-06	9	15	1103	21601
		GO:0009553	embryo sac development	BIOLOGICAL_PROCESS	2.81171e-05	1.04188e-06	34	246	1078	21370
		GO:0051028	mRNA transport	BIOLOGICAL_PROCESS	2.86704e-05	1.06743e-06	17	71	1095	21545
		GO:0060589	nucleoside-triphosphatase regulator activity	MOLECULAR_FUNCTION	2.92248e-05	1.0908e-06	22	117	1090	21499
		GO:0006915	apoptotic process	BIOLOGICAL_PROCESS	3.33407e-05	1.24755e-06	23	128	1089	21488
		GO:0007033	vacuole organization	BIOLOGICAL_PROCESS	3.50785e-05	1.31585e-06	18	81	1094	21535
		GO:0005741	mitochondrial outer membrane	CELLULAR_COMPONENT	3.88619e-05	1.46141e-06	13	41	1099	21575
		GO:0006611	protein export from nucleus	BIOLOGICAL_PROCESS	3.93466e-05	1.48332e-06	17	73	1095	21543
		GO:0019886	antigen processing and presentation of exogenous peptide antigen via MHC class II	BIOLOGICAL_PROCESS	4.1822e-05	1.60011e-06	5	1	1107	21615
		GO:0004775	succinate-CoA ligase (ADP-forming) activity	MOLECULAR_FUNCTION	4.1822e-05	1.60011e-06	5	1	1107	21615
		GO:0004774	succinate-CoA ligase activity	MOLECULAR_FUNCTION	4.1822e-05	1.60011e-06	5	1	1107	21615
		GO:0080119	ER body organization	BIOLOGICAL_PROCESS	4.1822e-05	1.60011e-06	5	1	1107	21615
		GO:0002495	antigen processing and presentation of peptide antigen via MHC class II	BIOLOGICAL_PROCESS	4.1822e-05	1.60011e-06	5	1	1107	21615
		GO:0002504	antigen processing and presentation of peptide or polysaccharide antigen via MHC class II	BIOLOGICAL_PROCESS	4.1822e-05	1.60011e-06	5	1	1107	21615
		GO:0048699	generation of neurons	BIOLOGICAL_PROCESS	4.27256e-05	1.63868e-06	14	49	1098	21567
		GO:0009640	photomorphogenesis	BIOLOGICAL_PROCESS	4.31209e-05	1.65788e-06	39	312	1073	21304
		GO:0006403	RNA localization	BIOLOGICAL_PROCESS	4.61902e-05	1.7802e-06	18	83	1094	21533
		GO:0043170	macromolecule metabolic process	BIOLOGICAL_PROCESS	4.89418e-05	1.89083e-06	587	9866	525	11750
		GO:0005759	mitochondrial matrix	CELLULAR_COMPONENT	4.89432e-05	1.89546e-06	20	102	1092	21514
		GO:0006907	pinocytosis	BIOLOGICAL_PROCESS	4.9433e-05	1.91906e-06	24	142	1088	21474
		GO:0005874	microtubule	CELLULAR_COMPONENT	4.96974e-05	1.93397e-06	27	174	1085	21442
		GO:0006487	protein N-linked glycosylation	BIOLOGICAL_PROCESS	5.78456e-05	2.25647e-06	22	123	1090	21493
		GO:0072599	establishment of protein localization to endoplasmic reticulum	BIOLOGICAL_PROCESS	5.82585e-05	2.28347e-06	9	17	1103	21599
		GO:0045047	protein targeting to ER	BIOLOGICAL_PROCESS	5.82585e-05	2.28347e-06	9	17	1103	21599
		GO:0016875	ligase activity, forming carbon-oxygen bonds	MOLECULAR_FUNCTION	6.19512e-05	2.4398e-06	14	51	1098	21565
		GO:0004812	aminoacyl-tRNA ligase activity	MOLECULAR_FUNCTION	6.19512e-05	2.4398e-06	14	51	1098	21565
		GO:0051276	chromosome organization	BIOLOGICAL_PROCESS	6.60474e-05	2.6073e-06	78	854	1034	20762
		GO:0006084	acetyl-CoA metabolic process	BIOLOGICAL_PROCESS	7.13004e-05	2.82133e-06	26	167	1086	21449
		GO:0006903	vesicle targeting	BIOLOGICAL_PROCESS	7.5406e-05	2.9979e-06	7	8	1105	21608
		GO:0048199	vesicle targeting, to, from or within Golgi	BIOLOGICAL_PROCESS	7.5406e-05	2.9979e-06	7	8	1105	21608
		GO:0015931	nucleobase-containing compound transport	BIOLOGICAL_PROCESS	7.73174e-05	3.08112e-06	32	236	1080	21380
		GO:0006635	fatty acid beta-oxidation	BIOLOGICAL_PROCESS	7.77358e-05	3.10911e-06	26	168	1086	21448
		GO:0019395	fatty acid oxidation	BIOLOGICAL_PROCESS	7.77358e-05	3.11234e-06	27	179	1085	21437
		GO:0016569	covalent chromatin modification	BIOLOGICAL_PROCESS	7.88878e-05	3.16584e-06	45	398	1067	21218
		GO:0030134	COPII-coated ER to Golgi transport vesicle	CELLULAR_COMPONENT	8.14599e-05	3.27669e-06	9	18	1103	21598
		GO:0030118	clathrin coat	CELLULAR_COMPONENT	9.49864e-05	3.82967e-06	12	38	1100	21578
		GO:0042625	ATPase coupled ion transmembrane transporter activity	MOLECULAR_FUNCTION	0.000100403	4.06684e-06	20	108	1092	21508
		GO:0022853	active ion transmembrane transporter activity	MOLECULAR_FUNCTION	0.000100403	4.06684e-06	20	108	1092	21508
		GO:0044273	sulfur compound catabolic process	BIOLOGICAL_PROCESS	0.000100406	4.07633e-06	15	62	1097	21554
		GO:0016570	histone modification	BIOLOGICAL_PROCESS	0.000104254	4.24234e-06	42	364	1070	21252
		GO:0048869	cellular developmental process	BIOLOGICAL_PROCESS	0.000108438	4.42275e-06	148	1965	964	19651
		GO:0070003	threonine-type peptidase activity	MOLECULAR_FUNCTION	0.000110035	4.51876e-06	10	25	1102	21591
		GO:0005839	proteasome core complex	CELLULAR_COMPONENT	0.000110035	4.51876e-06	10	25	1102	21591
		GO:0004298	threonine-type endopeptidase activity	MOLECULAR_FUNCTION	0.000110035	4.51876e-06	10	25	1102	21591
		GO:0012510	trans-Golgi network transport vesicle membrane	CELLULAR_COMPONENT	0.000122877	5.05762e-06	6	5	1106	21611
		GO:0015215	nucleotide transmembrane transporter activity	MOLECULAR_FUNCTION	0.000124884	5.1519e-06	14	55	1098	21561
		GO:0044351	macropinocytosis	BIOLOGICAL_PROCESS	0.000127417	5.26832e-06	23	141	1089	21475
		GO:0008250	oligosaccharyltransferase complex	CELLULAR_COMPONENT	0.000129663	5.37329e-06	5	2	1107	21614
		GO:0019829	cation-transporting ATPase activity	MOLECULAR_FUNCTION	0.000132388	5.49861e-06	18	91	1094	21525
		GO:0006620	posttranslational protein targeting to endoplasmic reticulum membrane	BIOLOGICAL_PROCESS	0.000136643	5.7009e-06	4	0	1108	21616
		GO:0031204	posttranslational protein targeting to membrane, translocation	BIOLOGICAL_PROCESS	0.000136643	5.7009e-06	4	0	1108	21616
		GO:0150063	visual system development	BIOLOGICAL_PROCESS	0.000141511	5.98343e-06	10	26	1102	21590
		GO:0001654	eye development	BIOLOGICAL_PROCESS	0.000141511	5.98343e-06	10	26	1102	21590
		GO:0048880	sensory system development	BIOLOGICAL_PROCESS	0.000141511	5.98343e-06	10	26	1102	21590
		GO:0008320	protein transmembrane transporter activity	MOLECULAR_FUNCTION	0.000141511	5.98343e-06	10	26	1102	21590
		GO:0033178	proton-transporting two-sector ATPase complex, catalytic domain	CELLULAR_COMPONENT	0.000141511	5.98343e-06	10	26	1102	21590
		GO:0015450	P-P-bond-hydrolysis-driven protein transmembrane transporter activity	MOLECULAR_FUNCTION	0.000141511	5.98343e-06	10	26	1102	21590
		GO:0034440	lipid oxidation	BIOLOGICAL_PROCESS	0.000151489	6.4195e-06	27	187	1085	21429
		GO:0006637	acyl-CoA metabolic process	BIOLOGICAL_PROCESS	0.000154535	6.57749e-06	26	176	1086	21440
		GO:0035383	thioester metabolic process	BIOLOGICAL_PROCESS	0.000154535	6.57749e-06	26	176	1086	21440
		GO:0009792	embryo development ending in birth or egg hatching	BIOLOGICAL_PROCESS	0.000156669	6.683e-06	15	65	1097	21551
		GO:0120036	plasma membrane bounded cell projection organization	BIOLOGICAL_PROCESS	0.000170391	7.348e-06	12	41	1100	21575
		GO:0034032	purine nucleoside bisphosphate metabolic process	BIOLOGICAL_PROCESS	0.000170391	7.33615e-06	28	200	1084	21416
		GO:0031227	intrinsic component of endoplasmic reticulum membrane	CELLULAR_COMPONENT	0.000170391	7.32196e-06	14	57	1098	21559
		GO:0033875	ribonucleoside bisphosphate metabolic process	BIOLOGICAL_PROCESS	0.000170391	7.33615e-06	28	200	1084	21416
		GO:0033865	nucleoside bisphosphate metabolic process	BIOLOGICAL_PROCESS	0.000170391	7.33615e-06	28	200	1084	21416
		GO:0010467	gene expression	BIOLOGICAL_PROCESS	0.000174868	7.55742e-06	327	5094	785	16522
		GO:0007050	cell cycle arrest	BIOLOGICAL_PROCESS	0.000176505	7.64468e-06	17	84	1095	21532
		GO:0006405	RNA export from nucleus	BIOLOGICAL_PROCESS	0.000180505	7.83482e-06	15	66	1097	21550
		GO:0019867	outer membrane	CELLULAR_COMPONENT	0.000187139	8.14027e-06	18	94	1094	21522
		GO:0006271	DNA strand elongation involved in DNA replication	BIOLOGICAL_PROCESS	0.000190629	8.30993e-06	7	10	1105	21606
		GO:0006891	intra-Golgi vesicle-mediated transport	BIOLOGICAL_PROCESS	0.000209677	9.15988e-06	15	67	1097	21549
		GO:0033180	proton-transporting V-type ATPase, V1 domain	CELLULAR_COMPONENT	0.000221454	9.69508e-06	6	6	1106	21610
		GO:0042981	regulation of apoptotic process	BIOLOGICAL_PROCESS	0.0002284	1.00205e-05	17	86	1095	21530
		GO:0006406	mRNA export from nucleus	BIOLOGICAL_PROCESS	0.000232994	1.02657e-05	14	59	1098	21557
		GO:0071427	mRNA-containing ribonucleoprotein complex export from nucleus	BIOLOGICAL_PROCESS	0.000232994	1.02657e-05	14	59	1098	21557
		GO:0005802	trans-Golgi network	CELLULAR_COMPONENT	0.000272184	1.20179e-05	32	254	1080	21362
		GO:0016462	pyrophosphatase activity	MOLECULAR_FUNCTION	0.000273714	1.2111e-05	93	1123	1019	20493
		GO:0007423	sensory organ development	BIOLOGICAL_PROCESS	0.000283196	1.25571e-05	11	36	1101	21580
		GO:0030140	trans-Golgi network transport vesicle	CELLULAR_COMPONENT	0.00029248	1.30234e-05	7	11	1105	21605
		GO:0022616	DNA strand elongation	BIOLOGICAL_PROCESS	0.00029248	1.30234e-05	7	11	1105	21605
		GO:0030695	GTPase regulator activity	MOLECULAR_FUNCTION	0.000299529	1.33653e-05	19	108	1093	21508
		GO:0030132	clathrin coat of coated pit	CELLULAR_COMPONENT	0.000306189	1.37484e-05	5	3	1107	21613
		GO:0008097	5S rRNA binding	MOLECULAR_FUNCTION	0.000306189	1.37484e-05	5	3	1107	21613
		GO:0007267	cell-cell signaling	BIOLOGICAL_PROCESS	0.000306189	1.37057e-05	21	129	1091	21487
		GO:0032989	cellular component morphogenesis	BIOLOGICAL_PROCESS	0.000324953	1.46214e-05	86	1021	1026	20595
		GO:0007030	Golgi organization	BIOLOGICAL_PROCESS	0.000339847	1.53233e-05	30	233	1082	21383
		GO:0051082	unfolded protein binding	MOLECULAR_FUNCTION	0.000358781	1.62106e-05	27	198	1085	21418
		GO:0030030	cell projection organization	BIOLOGICAL_PROCESS	0.000359129	1.62599e-05	12	45	1100	21571
		GO:0048284	organelle fusion	BIOLOGICAL_PROCESS	0.000367467	1.66718e-05	15	71	1097	21545
		GO:0047262	polygalacturonate 4-alpha-galacturonosyltransferase activity	MOLECULAR_FUNCTION	0.000379604	1.72579e-05	6	7	1106	21609
		GO:0042455	ribonucleoside biosynthetic process	BIOLOGICAL_PROCESS	0.000393714	1.79363e-05	20	121	1092	21495
		GO:0000902	cell morphogenesis	BIOLOGICAL_PROCESS	0.00040756	1.86052e-05	82	967	1030	20649
		GO:0048489	synaptic vesicle transport	BIOLOGICAL_PROCESS	0.000423093	1.97496e-05	7	12	1105	21604
		GO:0048488	synaptic vesicle endocytosis	BIOLOGICAL_PROCESS	0.000423093	1.97496e-05	7	12	1105	21604
		GO:0036465	synaptic vesicle recycling	BIOLOGICAL_PROCESS	0.000423093	1.97496e-05	7	12	1105	21604
		GO:0097480	establishment of synaptic vesicle localization	BIOLOGICAL_PROCESS	0.000423093	1.97496e-05	7	12	1105	21604
		GO:0097479	synaptic vesicle localization	BIOLOGICAL_PROCESS	0.000423093	1.97496e-05	7	12	1105	21604
		GO:0006418	tRNA aminoacylation for protein translation	BIOLOGICAL_PROCESS	0.000423093	1.95967e-05	12	46	1100	21570
		GO:0099003	vesicle-mediated transport in synapse	BIOLOGICAL_PROCESS	0.000423093	1.97496e-05	7	12	1105	21604
		GO:0140238	presynaptic endocytosis	BIOLOGICAL_PROCESS	0.000423093	1.97496e-05	7	12	1105	21604
		GO:0099504	synaptic vesicle cycle	BIOLOGICAL_PROCESS	0.000423093	1.97496e-05	7	12	1105	21604
		GO:0043039	tRNA aminoacylation	BIOLOGICAL_PROCESS	0.000423093	1.95967e-05	12	46	1100	21570
		GO:0043038	amino acid activation	BIOLOGICAL_PROCESS	0.000423093	1.95967e-05	12	46	1100	21570
		GO:0009163	nucleoside biosynthetic process	BIOLOGICAL_PROCESS	0.000426152	1.99323e-05	20	122	1092	21494
		GO:0005634	nucleus	CELLULAR_COMPONENT	0.000432479	2.03091e-05	321	5047	791	16569
		GO:0071704	organic substance metabolic process	BIOLOGICAL_PROCESS	0.000432479	2.02909e-05	749	13235	363	8381
		GO:0070972	protein localization to endoplasmic reticulum	BIOLOGICAL_PROCESS	0.000439412	2.06758e-05	9	24	1103	21592
		GO:0044237	cellular metabolic process	BIOLOGICAL_PROCESS	0.000443722	2.09201e-05	735	12956	377	8660
		GO:0010256	endomembrane system organization	BIOLOGICAL_PROCESS	0.000448834	2.12031e-05	35	300	1077	21316
		GO:0016818	hydrolase activity, acting on acid anhydrides, in phosphorus-containing anhydrides	MOLECULAR_FUNCTION	0.000511986	2.42343e-05	93	1145	1019	20471
		GO:0016817	hydrolase activity, acting on acid anhydrides	MOLECULAR_FUNCTION	0.000549286	2.60513e-05	94	1163	1018	20453
		GO:0008092	cytoskeletal protein binding	MOLECULAR_FUNCTION	0.000580368	2.75797e-05	22	147	1090	21469
		GO:0009152	purine ribonucleotide biosynthetic process	BIOLOGICAL_PROCESS	0.000580721	2.76508e-05	21	136	1091	21480
		GO:2000045	regulation of G1/S transition of mitotic cell cycle	BIOLOGICAL_PROCESS	0.000605611	2.89492e-05	6	8	1106	21608
		GO:1902806	regulation of cell cycle G1/S phase transition	BIOLOGICAL_PROCESS	0.000605611	2.89492e-05	6	8	1106	21608
		GO:0030131	clathrin adaptor complex	CELLULAR_COMPONENT	0.000606431	2.91019e-05	7	13	1105	21603
		GO:0030119	AP-type membrane coat adaptor complex	CELLULAR_COMPONENT	0.000606431	2.91019e-05	7	13	1105	21603
		GO:0031503	protein-containing complex localization	BIOLOGICAL_PROCESS	0.000630653	3.04413e-05	14	66	1098	21550
		GO:0071166	ribonucleoprotein complex localization	BIOLOGICAL_PROCESS	0.000630653	3.04413e-05	14	66	1098	21550
		GO:0071426	ribonucleoprotein complex export from nucleus	BIOLOGICAL_PROCESS	0.000630653	3.04413e-05	14	66	1098	21550
		GO:0009066	aspartate family amino acid metabolic process	BIOLOGICAL_PROCESS	0.000641953	3.10468e-05	24	171	1088	21445
		GO:0019752	carboxylic acid metabolic process	BIOLOGICAL_PROCESS	0.000649042	3.14503e-05	172	2450	940	19166
		GO:0006732	coenzyme metabolic process	BIOLOGICAL_PROCESS	0.000665902	3.23296e-05	55	581	1057	21035
		GO:0022884	macromolecule transmembrane transporter activity	MOLECULAR_FUNCTION	0.000679076	3.30327e-05	10	33	1102	21583
		GO:0044769	ATPase activity, coupled to transmembrane movement of ions, rotational mechanism	MOLECULAR_FUNCTION	0.000708294	3.46528e-05	9	26	1103	21590
		GO:0032011	ARF protein signal transduction	BIOLOGICAL_PROCESS	0.000708294	3.46528e-05	9	26	1103	21590
		GO:0032012	regulation of ARF protein signal transduction	BIOLOGICAL_PROCESS	0.000708294	3.46528e-05	9	26	1103	21590
		GO:0045786	negative regulation of cell cycle	BIOLOGICAL_PROCESS	0.00071045	3.48247e-05	17	96	1095	21520
		GO:0015078	proton transmembrane transporter activity	MOLECULAR_FUNCTION	0.000716883	3.52435e-05	26	196	1086	21420
		GO:0051128	regulation of cellular component organization	BIOLOGICAL_PROCESS	0.000716883	3.52741e-05	46	456	1066	21160
		GO:0051020	GTPase binding	MOLECULAR_FUNCTION	0.000718134	3.54029e-05	13	58	1099	21558
		GO:0000075	cell cycle checkpoint	BIOLOGICAL_PROCESS	0.000820356	4.0519e-05	14	68	1098	21548
		GO:0031967	organelle envelope	CELLULAR_COMPONENT	0.000830424	4.10939e-05	95	1194	1017	20422
		GO:0005643	nuclear pore	CELLULAR_COMPONENT	0.000834955	4.13963e-05	8	20	1104	21596
		GO:0042732	D-xylose metabolic process	BIOLOGICAL_PROCESS	0.00084526	4.19862e-05	11	42	1101	21574
		GO:0043648	dicarboxylic acid metabolic process	BIOLOGICAL_PROCESS	0.000880368	4.38125e-05	17	98	1095	21518
		GO:0006102	isocitrate metabolic process	BIOLOGICAL_PROCESS	0.000927605	4.62501e-05	6	9	1106	21607
		GO:0071156	regulation of cell cycle arrest	BIOLOGICAL_PROCESS	0.000932336	4.65732e-05	14	69	1098	21547
		GO:0051274	beta-glucan biosynthetic process	BIOLOGICAL_PROCESS	0.000979979	4.90448e-05	20	131	1092	21485
		GO:0045930	negative regulation of mitotic cell cycle	BIOLOGICAL_PROCESS	0.00100282	5.02818e-05	10	35	1102	21581
		GO:0006399	tRNA metabolic process	BIOLOGICAL_PROCESS	0.00102822	5.16513e-05	22	154	1090	21462
		GO:0016905	myosin heavy chain kinase activity	MOLECULAR_FUNCTION	0.00108738	5.47251e-05	8	21	1104	21595
		GO:0030130	clathrin coat of trans-Golgi network vesicle	CELLULAR_COMPONENT	0.00112773	5.69665e-05	5	5	1107	21611
		GO:0048066	developmental pigmentation	BIOLOGICAL_PROCESS	0.00112773	5.69665e-05	5	5	1107	21611
		GO:0046961	proton-transporting ATPase activity, rotational mechanism	MOLECULAR_FUNCTION	0.0011607	5.87405e-05	7	15	1105	21601
		GO:0031968	organelle outer membrane	CELLULAR_COMPONENT	0.0012468	6.32146e-05	16	91	1096	21525
		GO:0009067	aspartate family amino acid biosynthetic process	BIOLOGICAL_PROCESS	0.0012522	6.36058e-05	21	145	1091	21471
		GO:0015605	organophosphate ester transmembrane transporter activity	MOLECULAR_FUNCTION	0.00137026	6.97305e-05	14	72	1098	21544
		GO:0005338	nucleotide-sugar transmembrane transporter activity	MOLECULAR_FUNCTION	0.00137476	7.00882e-05	9	29	1103	21587
		GO:0030665	clathrin-coated vesicle membrane	CELLULAR_COMPONENT	0.00139871	7.14404e-05	8	22	1104	21594
		GO:1901505	carbohydrate derivative transmembrane transporter activity	MOLECULAR_FUNCTION	0.00140058	7.1667e-05	15	82	1097	21534
		GO:0016032	viral process	BIOLOGICAL_PROCESS	0.0014017	7.18551e-05	19	124	1093	21492
		GO:0048471	perinuclear region of cytoplasm	CELLULAR_COMPONENT	0.00144489	7.42044e-05	13	63	1099	21553
		GO:0030027	lamellipodium	CELLULAR_COMPONENT	0.00153504	7.89776e-05	4	2	1108	21614
		GO:0031975	envelope	CELLULAR_COMPONENT	0.00153709	7.92325e-05	95	1217	1017	20399
		GO:0051604	protein maturation	BIOLOGICAL_PROCESS	0.00153709	7.93707e-05	16	93	1096	21523
		GO:0048229	gametophyte development	BIOLOGICAL_PROCESS	0.00153808	7.95658e-05	57	632	1055	20984
		GO:0006497	protein lipidation	BIOLOGICAL_PROCESS	0.00155954	8.11138e-05	25	195	1087	21421
		GO:0042157	lipoprotein metabolic process	BIOLOGICAL_PROCESS	0.00155954	8.11138e-05	25	195	1087	21421
		GO:0042158	lipoprotein biosynthetic process	BIOLOGICAL_PROCESS	0.00155954	8.11138e-05	25	195	1087	21421
		GO:0140101	catalytic activity, acting on a tRNA	MOLECULAR_FUNCTION	0.00161715	8.42611e-05	17	104	1095	21512
		GO:0043492	ATPase activity, coupled to movement of substances	MOLECULAR_FUNCTION	0.0016713	8.73956e-05	23	172	1089	21444
		GO:0042626	ATPase activity, coupled to transmembrane movement of substances	MOLECULAR_FUNCTION	0.0016713	8.73956e-05	23	172	1089	21444
		GO:0022804	active transmembrane transporter activity	MOLECULAR_FUNCTION	0.00175211	9.17849e-05	51	548	1061	21068
		GO:0015986	ATP synthesis coupled proton transport	BIOLOGICAL_PROCESS	0.00175344	9.21825e-05	8	23	1104	21593
		GO:0015985	energy coupled proton transport, down electrochemical gradient	BIOLOGICAL_PROCESS	0.00175344	9.21825e-05	8	23	1104	21593
		GO:0046903	secretion	BIOLOGICAL_PROCESS	0.0017948	9.4525e-05	23	173	1089	21443
		GO:0022890	inorganic cation transmembrane transporter activity	MOLECULAR_FUNCTION	0.0018954	0.000100001	43	436	1069	21180
		GO:0017111	nucleoside-triphosphatase activity	MOLECULAR_FUNCTION	0.00191011	0.000100955	85	1067	1027	20549
		GO:0022406	membrane docking	BIOLOGICAL_PROCESS	0.00198148	0.000105098	6	11	1106	21605
		GO:0140056	organelle localization by membrane tethering	BIOLOGICAL_PROCESS	0.00198148	0.000105098	6	11	1106	21605
		GO:0043412	macromolecule modification	BIOLOGICAL_PROCESS	0.00201772	0.000107209	260	4056	852	17560
		GO:0005905	clathrin-coated pit	CELLULAR_COMPONENT	0.00202254	0.000107654	9	31	1103	21585
		GO:0030176	integral component of endoplasmic reticulum membrane	CELLULAR_COMPONENT	0.00203357	0.000108431	10	39	1102	21577
		GO:0032940	secretion by cell	BIOLOGICAL_PROCESS	0.00203716	0.000109289	22	163	1090	21453
		GO:0015288	porin activity	MOLECULAR_FUNCTION	0.00203716	0.000109386	7	17	1105	21599
		GO:0022829	wide pore channel activity	MOLECULAR_FUNCTION	0.00203716	0.000109386	7	17	1105	21599
		GO:0033177	proton-transporting two-sector ATPase complex, proton-transporting domain	CELLULAR_COMPONENT	0.00203716	0.000109386	7	17	1105	21599
		GO:0140014	mitotic nuclear division	BIOLOGICAL_PROCESS	0.00208164	0.000111968	13	66	1099	21550
		GO:0000741	karyogamy	BIOLOGICAL_PROCESS	0.00219021	0.000118013	12	57	1100	21559
		GO:0031300	intrinsic component of organelle membrane	CELLULAR_COMPONENT	0.00224838	0.000121358	20	141	1092	21475
		GO:0030258	lipid modification	BIOLOGICAL_PROCESS	0.00226605	0.000122523	31	277	1081	21339
		GO:1901265	nucleoside phosphate binding	MOLECULAR_FUNCTION	0.00236117	0.000128108	267	4193	845	17423
		GO:0000166	nucleotide binding	MOLECULAR_FUNCTION	0.00236117	0.000128108	267	4193	845	17423
		GO:0000775	chromosome, centromeric region	CELLULAR_COMPONENT	0.00238556	0.000129655	10	40	1102	21576
		GO:0043436	oxoacid metabolic process	BIOLOGICAL_PROCESS	0.00259121	0.000141074	174	2560	938	19056
		GO:0006974	cellular response to DNA damage stimulus	BIOLOGICAL_PROCESS	0.00265071	0.000144562	43	444	1069	21172
		GO:0006082	organic acid metabolic process	BIOLOGICAL_PROCESS	0.0027312	0.000149207	174	2563	938	19053
		GO:0010833	telomere maintenance via telomere lengthening	BIOLOGICAL_PROCESS	0.00276178	0.000151136	6	12	1106	21604
		GO:0098687	chromosomal region	CELLULAR_COMPONENT	0.00285303	0.000156663	12	59	1100	21557
		GO:0006887	exocytosis	BIOLOGICAL_PROCESS	0.00285303	0.000156663	12	59	1100	21557
		GO:0022412	cellular process involved in reproduction in multicellular organism	BIOLOGICAL_PROCESS	0.00287404	0.000158086	24	192	1088	21424
		GO:0032555	purine ribonucleotide binding	MOLECULAR_FUNCTION	0.00287728	0.000158533	211	3211	901	18405
		GO:0001824	blastocyst development	BIOLOGICAL_PROCESS	0.00297744	0.000164887	5	7	1107	21609
		GO:0030125	clathrin vesicle coat	CELLULAR_COMPONENT	0.00297744	0.000164887	5	7	1107	21609
		GO:0008312	7S RNA binding	MOLECULAR_FUNCTION	0.00297744	0.000164887	5	7	1107	21609
		GO:0009142	nucleoside triphosphate biosynthetic process	BIOLOGICAL_PROCESS	0.00298996	0.00016586	14	79	1098	21537
		GO:0032553	ribonucleotide binding	MOLECULAR_FUNCTION	0.00299019	0.000166153	213	3249	899	18367
		GO:0009846	pollen germination	BIOLOGICAL_PROCESS	0.00301654	0.000167899	16	100	1096	21516
		GO:0017076	purine nucleotide binding	MOLECULAR_FUNCTION	0.00309155	0.000172363	211	3216	901	18400
		GO:0003743	translation initiation factor activity	MOLECULAR_FUNCTION	0.00312142	0.00017432	22	169	1090	21447
		GO:1904680	peptide transmembrane transporter activity	MOLECULAR_FUNCTION	0.00321304	0.000179738	12	60	1100	21556
		GO:0007276	gamete generation	BIOLOGICAL_PROCESS	0.00324232	0.000181679	26	219	1086	21397
		GO:0005793	endoplasmic reticulum-Golgi intermediate compartment	CELLULAR_COMPONENT	0.00339926	0.000190791	7	19	1105	21597
		GO:0000226	microtubule cytoskeleton organization	BIOLOGICAL_PROCESS	0.00345514	0.000194421	31	285	1081	21331
		GO:0048666	neuron development	BIOLOGICAL_PROCESS	0.00345514	0.000194574	9	34	1103	21582
		GO:0098754	detoxification	BIOLOGICAL_PROCESS	0.00349097	0.000196918	30	272	1082	21344
		GO:0000279	M phase	BIOLOGICAL_PROCESS	0.00355881	0.000201078	41	423	1071	21193
		GO:0004175	endopeptidase activity	MOLECULAR_FUNCTION	0.00356949	0.000202015	34	326	1078	21290
		GO:0007264	small GTPase mediated signal transduction	BIOLOGICAL_PROCESS	0.00357923	0.000202901	21	159	1091	21457
		GO:0033116	endoplasmic reticulum-Golgi intermediate compartment membrane	CELLULAR_COMPONENT	0.00372962	0.000211775	6	13	1106	21603
		GO:0030964	NADH dehydrogenase complex	CELLULAR_COMPONENT	0.00380721	0.000216894	11	52	1101	21564
		GO:0045271	respiratory chain complex I	CELLULAR_COMPONENT	0.00380721	0.000216894	11	52	1101	21564
		GO:1903047	mitotic cell cycle process	BIOLOGICAL_PROCESS	0.003823	0.00021815	22	172	1090	21444
		GO:0005768	endosome	CELLULAR_COMPONENT	0.00387487	0.000221473	40	411	1072	21205
		GO:0097367	carbohydrate derivative binding	MOLECULAR_FUNCTION	0.00407624	0.000233364	215	3305	897	18311
		GO:0022604	regulation of cell morphogenesis	BIOLOGICAL_PROCESS	0.00419472	0.000240539	18	126	1094	21490
		GO:0048500	signal recognition particle	CELLULAR_COMPONENT	0.00446991	0.000257156	5	8	1107	21608
		GO:0016471	vacuolar proton-transporting V-type ATPase complex	CELLULAR_COMPONENT	0.00446991	0.000257156	5	8	1107	21608
		GO:0015932	nucleobase-containing compound transmembrane transporter activity	MOLECULAR_FUNCTION	0.00452737	0.000260885	14	83	1098	21533
		GO:0005657	replication fork	CELLULAR_COMPONENT	0.00502558	0.000290064	6	14	1106	21602
		GO:0005525	GTP binding	MOLECULAR_FUNCTION	0.00514639	0.000297518	29	266	1083	21350
		GO:0009206	purine ribonucleoside triphosphate biosynthetic process	BIOLOGICAL_PROCESS	0.00518325	0.000302549	13	74	1099	21542
		GO:0042451	purine nucleoside biosynthetic process	BIOLOGICAL_PROCESS	0.00518325	0.000302558	16	106	1096	21510
		GO:0009145	purine nucleoside triphosphate biosynthetic process	BIOLOGICAL_PROCESS	0.00518325	0.000302549	13	74	1099	21542
		GO:0046129	purine ribonucleoside biosynthetic process	BIOLOGICAL_PROCESS	0.00518325	0.000302558	16	106	1096	21510
		GO:0022627	cytosolic small ribosomal subunit	CELLULAR_COMPONENT	0.00518325	0.00030131	15	95	1097	21521
		GO:0009407	toxin catabolic process	BIOLOGICAL_PROCESS	0.00518325	0.000301014	28	253	1084	21363
		GO:0019001	guanyl nucleotide binding	MOLECULAR_FUNCTION	0.00527688	0.000309011	30	280	1082	21336
		GO:0032561	guanyl ribonucleotide binding	MOLECULAR_FUNCTION	0.00527688	0.000309011	30	280	1082	21336
		GO:0008308	voltage-gated anion channel activity	MOLECULAR_FUNCTION	0.0053656	0.00031521	7	21	1105	21595
		GO:0051084	'de novo' posttranslational protein folding	BIOLOGICAL_PROCESS	0.0053656	0.00031521	7	21	1105	21595
		GO:0008233	peptidase activity	MOLECULAR_FUNCTION	0.00538378	0.000316782	62	746	1050	20870
		GO:0008380	RNA splicing	BIOLOGICAL_PROCESS	0.00549106	0.000323608	37	377	1075	21239
		GO:1902402	signal transduction involved in mitotic DNA damage checkpoint	BIOLOGICAL_PROCESS	0.00566063	0.000340485	4	4	1108	21612
		GO:1902403	signal transduction involved in mitotic DNA integrity checkpoint	BIOLOGICAL_PROCESS	0.00566063	0.000340485	4	4	1108	21612
		GO:1902400	intracellular signal transduction involved in G1 DNA damage checkpoint	BIOLOGICAL_PROCESS	0.00566063	0.000340485	4	4	1108	21612
		GO:0015136	sialic acid transmembrane transporter activity	MOLECULAR_FUNCTION	0.00566063	0.000340485	4	4	1108	21612
		GO:0072395	signal transduction involved in cell cycle checkpoint	BIOLOGICAL_PROCESS	0.00566063	0.000340485	4	4	1108	21612
		GO:0072422	signal transduction involved in DNA damage checkpoint	BIOLOGICAL_PROCESS	0.00566063	0.000340485	4	4	1108	21612
		GO:0072413	signal transduction involved in mitotic cell cycle checkpoint	BIOLOGICAL_PROCESS	0.00566063	0.000340485	4	4	1108	21612
		GO:0006977	DNA damage response, signal transduction by p53 class mediator resulting in cell cycle arrest	BIOLOGICAL_PROCESS	0.00566063	0.000340485	4	4	1108	21612
		GO:0072431	signal transduction involved in mitotic G1 DNA damage checkpoint	BIOLOGICAL_PROCESS	0.00566063	0.000340485	4	4	1108	21612
		GO:0042590	antigen processing and presentation of exogenous peptide antigen via MHC class I	BIOLOGICAL_PROCESS	0.00566063	0.000340485	4	4	1108	21612
		GO:0072401	signal transduction involved in DNA integrity checkpoint	BIOLOGICAL_PROCESS	0.00566063	0.000340485	4	4	1108	21612
		GO:0002479	antigen processing and presentation of exogenous peptide antigen via MHC class I, TAP-dependent	BIOLOGICAL_PROCESS	0.00566063	0.000340485	4	4	1108	21612
		GO:0015739	sialic acid transport	BIOLOGICAL_PROCESS	0.00566063	0.000340485	4	4	1108	21612
		GO:0016049	cell growth	BIOLOGICAL_PROCESS	0.00587644	0.000354016	82	1064	1030	20552
		GO:0030234	enzyme regulator activity	MOLECULAR_FUNCTION	0.00589506	0.000355689	36	365	1076	21251
		GO:0016458	gene silencing	BIOLOGICAL_PROCESS	0.00598237	0.000361516	32	310	1080	21306
		GO:0044877	protein-containing complex binding	MOLECULAR_FUNCTION	0.00600441	0.000364533	16	108	1096	21508
		GO:0043687	post-translational protein modification	BIOLOGICAL_PROCESS	0.00600441	0.000364533	16	108	1096	21508
		GO:0035639	purine ribonucleoside triphosphate binding	MOLECULAR_FUNCTION	0.00600441	0.000363429	202	3103	910	18513
		GO:0016417	S-acyltransferase activity	MOLECULAR_FUNCTION	0.00631429	0.000383937	5	9	1107	21607
		GO:0006413	translational initiation	BIOLOGICAL_PROCESS	0.00633483	0.000385778	22	180	1090	21436
		GO:0030136	clathrin-coated vesicle	CELLULAR_COMPONENT	0.00635508	0.000388201	12	66	1100	21550
		GO:0019321	pentose metabolic process	BIOLOGICAL_PROCESS	0.00635508	0.000388201	12	66	1100	21550
		GO:0005085	guanyl-nucleotide exchange factor activity	MOLECULAR_FUNCTION	0.00644755	0.000394452	9	38	1103	21578
		GO:0000919	cell plate assembly	BIOLOGICAL_PROCESS	0.0064872	0.000398092	7	22	1105	21594
		GO:0008360	regulation of cell shape	BIOLOGICAL_PROCESS	0.0064872	0.000398092	7	22	1105	21594
		GO:0030154	cell differentiation	BIOLOGICAL_PROCESS	0.00665577	0.000409059	118	1661	994	19955
		GO:0008324	cation transmembrane transporter activity	MOLECULAR_FUNCTION	0.00670341	0.000412614	44	483	1068	21133
		GO:0001882	nucleoside binding	MOLECULAR_FUNCTION	0.00676592	0.000417094	207	3200	905	18416
		GO:0032990	cell part morphogenesis	BIOLOGICAL_PROCESS	0.00680682	0.000421526	8	30	1104	21586
		GO:0030244	cellulose biosynthetic process	BIOLOGICAL_PROCESS	0.00680682	0.000420792	17	121	1095	21495
		GO:0031175	neuron projection development	BIOLOGICAL_PROCESS	0.00680682	0.000421526	8	30	1104	21586
		GO:0009201	ribonucleoside triphosphate biosynthetic process	BIOLOGICAL_PROCESS	0.00682351	0.000424475	13	77	1099	21539
		GO:0009524	phragmoplast	CELLULAR_COMPONENT	0.00682351	0.000424475	13	77	1099	21539
		GO:0008135	translation factor activity, RNA binding	MOLECULAR_FUNCTION	0.00682351	0.000423852	28	259	1084	21357
		GO:0051056	regulation of small GTPase mediated signal transduction	BIOLOGICAL_PROCESS	0.00701462	0.000437676	12	67	1100	21549
		GO:0046578	regulation of Ras protein signal transduction	BIOLOGICAL_PROCESS	0.00701462	0.000437676	12	67	1100	21549
		GO:0097581	lamellipodium organization	BIOLOGICAL_PROCESS	0.00706663	0.000450175	3	1	1109	21615
		GO:0001833	inner cell mass cell proliferation	BIOLOGICAL_PROCESS	0.00706663	0.000450175	3	1	1109	21615
		GO:0048209	regulation of vesicle targeting, to, from or within Golgi	BIOLOGICAL_PROCESS	0.00706663	0.000450175	3	1	1109	21615
		GO:0030032	lamellipodium assembly	BIOLOGICAL_PROCESS	0.00706663	0.000450175	3	1	1109	21615
		GO:0010255	glucose mediated signaling pathway	BIOLOGICAL_PROCESS	0.00706663	0.000450175	3	1	1109	21615
		GO:0010292	GTP:GDP antiporter activity	MOLECULAR_FUNCTION	0.00706663	0.000450175	3	1	1109	21615
		GO:1904358	positive regulation of telomere maintenance via telomere lengthening	BIOLOGICAL_PROCESS	0.00706663	0.000450175	3	1	1109	21615
		GO:0009757	hexose mediated signaling	BIOLOGICAL_PROCESS	0.00706663	0.000450175	3	1	1109	21615
		GO:0002020	protease binding	MOLECULAR_FUNCTION	0.00706663	0.000450175	3	1	1109	21615
		GO:0001409	guanine nucleotide transmembrane transporter activity	MOLECULAR_FUNCTION	0.00706663	0.000450175	3	1	1109	21615
		GO:0032206	positive regulation of telomere maintenance	BIOLOGICAL_PROCESS	0.00706663	0.000450175	3	1	1109	21615
		GO:0009894	regulation of catabolic process	BIOLOGICAL_PROCESS	0.00706663	0.000442176	22	182	1090	21434
		GO:0032212	positive regulation of telomere maintenance via telomerase	BIOLOGICAL_PROCESS	0.00706663	0.000450175	3	1	1109	21615
		GO:0006104	succinyl-CoA metabolic process	BIOLOGICAL_PROCESS	0.00706663	0.000450175	3	1	1109	21615
		GO:1902600	proton transmembrane transport	BIOLOGICAL_PROCESS	0.00719784	0.000459207	31	301	1081	21315
		GO:0001883	purine nucleoside binding	MOLECULAR_FUNCTION	0.00746873	0.000477887	206	3191	906	18425
		GO:0032550	purine ribonucleoside binding	MOLECULAR_FUNCTION	0.00746873	0.000477887	206	3191	906	18425
		GO:0006458	'de novo' protein folding	BIOLOGICAL_PROCESS	0.00770776	0.000497507	7	23	1105	21593
		GO:0120039	plasma membrane bounded cell projection morphogenesis	BIOLOGICAL_PROCESS	0.00770776	0.000497507	7	23	1105	21593
		GO:0048812	neuron projection morphogenesis	BIOLOGICAL_PROCESS	0.00770776	0.000497507	7	23	1105	21593
		GO:0048858	cell projection morphogenesis	BIOLOGICAL_PROCESS	0.00770776	0.000497507	7	23	1105	21593
		GO:0006119	oxidative phosphorylation	BIOLOGICAL_PROCESS	0.00770776	0.000497507	7	23	1105	21593
		GO:0055074	calcium ion homeostasis	BIOLOGICAL_PROCESS	0.00770776	0.000497507	7	23	1105	21593
		GO:0015780	nucleotide-sugar transmembrane transport	BIOLOGICAL_PROCESS	0.00785594	0.000507807	8	31	1104	21585
		GO:0005747	mitochondrial respiratory chain complex I	CELLULAR_COMPONENT	0.008224	0.000532368	10	49	1102	21567
		GO:0099568	cytoplasmic region	CELLULAR_COMPONENT	0.00834614	0.000541054	17	124	1095	21492
		GO:0032549	ribonucleoside binding	MOLECULAR_FUNCTION	0.00846085	0.000549283	206	3200	906	18416
		GO:0120031	plasma membrane bounded cell projection assembly	BIOLOGICAL_PROCESS	0.00847809	0.000552781	5	10	1107	21606
		GO:0033179	proton-transporting V-type ATPase, V0 domain	CELLULAR_COMPONENT	0.00847809	0.000552781	5	10	1107	21606
		GO:0007265	Ras protein signal transduction	BIOLOGICAL_PROCESS	0.00847809	0.000552687	12	69	1100	21547
		GO:0090079	translation regulator activity, nucleic acid binding	MOLECULAR_FUNCTION	0.00852154	0.000558006	28	264	1084	21352
		GO:0036094	small molecule binding	MOLECULAR_FUNCTION	0.00852154	0.000556531	279	4513	833	17103
		GO:0051539	4 iron, 4 sulfur cluster binding	MOLECULAR_FUNCTION	0.00852154	0.000557938	11	59	1101	21557
		GO:0015935	small ribosomal subunit	CELLULAR_COMPONENT	0.00868071	0.00056924	16	113	1096	21503
		GO:0009062	fatty acid catabolic process	BIOLOGICAL_PROCESS	0.00868892	0.000570592	27	251	1085	21365
		GO:0070011	peptidase activity, acting on L-amino acid peptides	MOLECULAR_FUNCTION	0.00874255	0.000574931	51	596	1061	21020
		GO:2000134	negative regulation of G1/S transition of mitotic cell cycle	BIOLOGICAL_PROCESS	0.00887009	0.000589127	4	5	1108	21611
		GO:0031571	mitotic G1 DNA damage checkpoint	BIOLOGICAL_PROCESS	0.00887009	0.000589127	4	5	1108	21611
		GO:0044819	mitotic G1/S transition checkpoint	BIOLOGICAL_PROCESS	0.00887009	0.000589127	4	5	1108	21611
		GO:0044783	G1 DNA damage checkpoint	BIOLOGICAL_PROCESS	0.00887009	0.000589127	4	5	1108	21611
		GO:1902807	negative regulation of cell cycle G1/S phase transition	BIOLOGICAL_PROCESS	0.00887009	0.000589127	4	5	1108	21611
		GO:0071158	positive regulation of cell cycle arrest	BIOLOGICAL_PROCESS	0.00887009	0.000589127	4	5	1108	21611
		GO:0043123	positive regulation of I-kappaB kinase/NF-kappaB signaling	BIOLOGICAL_PROCESS	0.00887009	0.000589127	4	5	1108	21611
		GO:0042887	amide transmembrane transporter activity	MOLECULAR_FUNCTION	0.00896143	0.000596032	14	91	1098	21525
		GO:0030276	clathrin binding	MOLECULAR_FUNCTION	0.00911341	0.000607845	8	32	1104	21584
		GO:0007093	mitotic cell cycle checkpoint	BIOLOGICAL_PROCESS	0.00911341	0.000607845	8	32	1104	21584
		GO:0015075	ion transmembrane transporter activity	MOLECULAR_FUNCTION	0.00912097	0.000609202	64	798	1048	20818
		GO:0048667	cell morphogenesis involved in neuron differentiation	BIOLOGICAL_PROCESS	0.00920577	0.000615727	7	24	1105	21592
		GO:0019048	modulation by virus of host morphology or physiology	BIOLOGICAL_PROCESS	0.00980024	0.000656405	14	92	1098	21524
		GO:0061564	axon development	BIOLOGICAL_PROCESS	0.00990176	0.000665984	6	17	1106	21599
		GO:0072350	tricarboxylic acid metabolic process	BIOLOGICAL_PROCESS	0.00990176	0.000665984	6	17	1106	21599
		GO:0007409	axonogenesis	BIOLOGICAL_PROCESS	0.00990176	0.000665984	6	17	1106	21599
	greenyellow
		GO:0006457	protein folding	BIOLOGICAL_PROCESS	6.2958e-66	5.88943e-70	58	348	60	22262
		GO:0009408	response to heat	BIOLOGICAL_PROCESS	1.36103e-58	2.54637e-62	54	362	64	22248
		GO:0009644	response to high light intensity	BIOLOGICAL_PROCESS	4.57232e-43	1.28316e-46	40	246	78	22364
		GO:0009642	response to light intensity	BIOLOGICAL_PROCESS	6.8877e-38	2.57725e-41	40	344	78	22266
		GO:0009266	response to temperature stimulus	BIOLOGICAL_PROCESS	2.6046e-36	1.21824e-39	59	1350	59	21260
		GO:0042542	response to hydrogen peroxide	BIOLOGICAL_PROCESS	3.42985e-35	1.92508e-38	40	412	78	22198
		GO:0000302	response to reactive oxygen species	BIOLOGICAL_PROCESS	1.6981e-30	1.11194e-33	41	601	77	22009
		GO:0009636	response to toxic substance	BIOLOGICAL_PROCESS	4.01871e-30	3.00746e-33	44	768	74	21842
		GO:0051082	unfolded protein binding	MOLECULAR_FUNCTION	7.64325e-28	6.43491e-31	28	197	90	22413
		GO:0010286	heat acclimation	BIOLOGICAL_PROCESS	1.18146e-24	1.1052e-27	22	105	96	22505
		GO:0006979	response to oxidative stress	BIOLOGICAL_PROCESS	2.33241e-24	2.40005e-27	42	950	76	21660
		GO:0046677	response to antibiotic	BIOLOGICAL_PROCESS	6.84443e-23	7.68318e-26	44	1179	74	21431
		GO:0010035	response to inorganic substance	BIOLOGICAL_PROCESS	5.61794e-22	6.83192e-25	57	2368	61	20242
		GO:0006950	response to stress	BIOLOGICAL_PROCESS	1.77333e-21	2.32242e-24	84	5891	34	16719
		GO:0034976	response to endoplasmic reticulum stress	BIOLOGICAL_PROCESS	8.37598e-21	1.1753e-23	31	517	87	22093
		GO:0009416	response to light stimulus	BIOLOGICAL_PROCESS	2.79247e-17	4.17957e-20	44	1661	74	20949
		GO:0009314	response to radiation	BIOLOGICAL_PROCESS	1.06603e-16	1.69527e-19	44	1724	74	20886
		GO:0042493	response to drug	BIOLOGICAL_PROCESS	1.52338e-16	2.56508e-19	45	1835	73	20775
		GO:0009628	response to abiotic stimulus	BIOLOGICAL_PROCESS	6.87082e-15	1.22119e-17	63	4120	55	18490
		GO:0042221	response to chemical	BIOLOGICAL_PROCESS	2.93557e-12	5.49218e-15	69	5544	49	17066
		GO:0050896	response to stimulus	BIOLOGICAL_PROCESS	4.87919e-12	9.58494e-15	88	8893	30	13717
		GO:0010038	response to metal ion	BIOLOGICAL_PROCESS	1.82656e-11	3.75905e-14	30	1070	88	21540
		GO:0044267	cellular protein metabolic process	BIOLOGICAL_PROCESS	2.87019e-11	6.17534e-14	66	5344	52	17266
		GO:1901700	response to oxygen-containing compound	BIOLOGICAL_PROCESS	2.9676e-11	6.66252e-14	54	3667	64	18943
		GO:0046686	response to cadmium ion	BIOLOGICAL_PROCESS	1.9587e-10	4.58067e-13	26	857	92	21753
		GO:0031072	heat shock protein binding	MOLECULAR_FUNCTION	3.01505e-10	7.33314e-13	14	169	104	22441
		GO:0019538	protein metabolic process	BIOLOGICAL_PROCESS	3.51822e-10	8.88606e-13	68	5954	50	16656
		GO:0005634	nucleus	CELLULAR_COMPONENT	4.61305e-08	1.20828e-10	60	5308	58	17302
		GO:0045471	response to ethanol	BIOLOGICAL_PROCESS	7.06108e-08	1.91554e-10	5	3	113	22607
		GO:0005788	endoplasmic reticulum lumen	CELLULAR_COMPONENT	1.4694e-07	4.12366e-10	8	47	110	22563
		GO:0032440	2-alkenal reductase [NAD(P)] activity	MOLECULAR_FUNCTION	1.52134e-07	4.41175e-10	14	281	104	22329
		GO:0005515	protein binding	MOLECULAR_FUNCTION	2.37342e-07	7.10473e-10	50	4057	68	18553
		GO:0006970	response to osmotic stress	BIOLOGICAL_PROCESS	2.52689e-07	7.8005e-10	29	1505	89	21105
		GO:0042470	melanosome	CELLULAR_COMPONENT	1.11286e-06	3.6436e-09	6	20	112	22590
		GO:0048770	pigment granule	CELLULAR_COMPONENT	1.11286e-06	3.6436e-09	6	20	112	22590
		GO:0016628	oxidoreductase activity, acting on the CH-CH group of donors, NAD or NADP as acceptor	MOLECULAR_FUNCTION	1.32653e-06	4.46726e-09	14	339	104	22271
		GO:1901564	organonitrogen compound metabolic process	BIOLOGICAL_PROCESS	1.40888e-06	4.87639e-09	75	8363	43	14247
		GO:0044260	cellular macromolecule metabolic process	BIOLOGICAL_PROCESS	2.20976e-06	7.8551e-09	81	9572	37	13038
		GO:0051259	protein complex oligomerization	BIOLOGICAL_PROCESS	3.82769e-06	1.43225e-08	8	77	110	22533
		GO:0033554	cellular response to stress	BIOLOGICAL_PROCESS	3.82769e-06	1.42944e-08	33	2170	85	20440
		GO:0016627	oxidoreductase activity, acting on the CH-CH group of donors	MOLECULAR_FUNCTION	6.00809e-06	2.30432e-08	14	388	104	22222
		GO:0071277	cellular response to calcium ion	BIOLOGICAL_PROCESS	6.07647e-06	2.38739e-08	4	3	114	22607
		GO:0051336	regulation of hydrolase activity	BIOLOGICAL_PROCESS	1.19304e-05	4.79895e-08	10	176	108	22434
		GO:0043170	macromolecule metabolic process	BIOLOGICAL_PROCESS	1.72967e-05	7.11931e-08	83	10370	35	12240
		GO:0006807	nitrogen compound metabolic process	BIOLOGICAL_PROCESS	2.30601e-05	9.70724e-08	89	11660	29	10950
		GO:0006987	obsolete activation of signaling protein activity involved in unfolded protein response	BIOLOGICAL_PROCESS	3.15191e-05	1.41526e-07	4	6	114	22604
		GO:0032075	positive regulation of nuclease activity	BIOLOGICAL_PROCESS	3.15191e-05	1.41526e-07	4	6	114	22604
		GO:0032069	regulation of nuclease activity	BIOLOGICAL_PROCESS	3.15191e-05	1.41526e-07	4	6	114	22604
		GO:0050821	protein stabilization	BIOLOGICAL_PROCESS	4.83246e-05	2.21507e-07	4	7	114	22603
		GO:0043227	membrane-bounded organelle	CELLULAR_COMPONENT	6.44177e-05	3.07325e-07	87	11474	31	11136
		GO:0043231	intracellular membrane-bounded organelle	CELLULAR_COMPONENT	6.44177e-05	3.05832e-07	87	11473	31	11137
		GO:0005737	cytoplasm	CELLULAR_COMPONENT	8.92443e-05	4.34117e-07	80	10135	38	12475
		GO:0009651	response to salt stress	BIOLOGICAL_PROCESS	0.000263481	1.30632e-06	23	1424	95	21186
		GO:0044424	intracellular part	CELLULAR_COMPONENT	0.000268842	1.35804e-06	93	13073	25	9537
		GO:0030433	ubiquitin-dependent ERAD pathway	BIOLOGICAL_PROCESS	0.000292474	1.5595e-06	4	13	114	22597
		GO:0036503	ERAD pathway	BIOLOGICAL_PROCESS	0.000292474	1.5595e-06	4	13	114	22597
		GO:0046688	response to copper ion	BIOLOGICAL_PROCESS	0.000292474	1.51611e-06	5	33	113	22577
		GO:0051716	cellular response to stimulus	BIOLOGICAL_PROCESS	0.00034635	1.87917e-06	45	4380	73	18230
		GO:0043229	intracellular organelle	CELLULAR_COMPONENT	0.000384714	2.14958e-06	87	11889	31	10721
		GO:0043226	organelle	CELLULAR_COMPONENT	0.000384714	2.15929e-06	87	11890	31	10720
		GO:0044238	primary metabolic process	BIOLOGICAL_PROCESS	0.00040209	2.29443e-06	93	13189	25	9421
		GO:0031647	regulation of protein stability	BIOLOGICAL_PROCESS	0.000420825	2.51944e-06	4	15	114	22595
		GO:0043462	regulation of ATPase activity	BIOLOGICAL_PROCESS	0.000420825	2.51944e-06	4	15	114	22595
		GO:0030496	midbody	CELLULAR_COMPONENT	0.000420825	2.51944e-06	4	15	114	22595
		GO:0031625	ubiquitin protein ligase binding	MOLECULAR_FUNCTION	0.000518268	3.19978e-06	5	39	113	22571
		GO:0044389	ubiquitin-like protein ligase binding	MOLECULAR_FUNCTION	0.000518268	3.19978e-06	5	39	113	22571
		GO:0005622	intracellular	CELLULAR_COMPONENT	0.000646586	4.0525e-06	94	13539	24	9071
		GO:0005829	cytosol	CELLULAR_COMPONENT	0.000667089	4.24341e-06	30	2387	88	20223
		GO:0006983	ER overload response	BIOLOGICAL_PROCESS	0.000728606	4.70288e-06	3	4	115	22606
		GO:0044237	cellular metabolic process	BIOLOGICAL_PROCESS	0.000796767	5.21737e-06	94	13597	24	9013
		GO:0005527	macrolide binding	MOLECULAR_FUNCTION	0.00119179	8.02706e-06	4	21	114	22589
		GO:0005528	FK506 binding	MOLECULAR_FUNCTION	0.00119179	8.02706e-06	4	21	114	22589
		GO:0006972	hyperosmotic response	BIOLOGICAL_PROCESS	0.00156952	1.0718e-05	11	403	107	22207
		GO:0051592	response to calcium ion	BIOLOGICAL_PROCESS	0.00185443	1.28371e-05	4	24	114	22586
		GO:0008152	metabolic process	BIOLOGICAL_PROCESS	0.002362	1.65716e-05	107	16989	11	5621
		GO:0051345	positive regulation of hydrolase activity	BIOLOGICAL_PROCESS	0.00256668	1.82477e-05	6	99	112	22511
		GO:0048840	otolith development	BIOLOGICAL_PROCESS	0.00317962	2.67279e-05	2	0	116	22610
		GO:0070013	intracellular organelle lumen	CELLULAR_COMPONENT	0.00317962	2.67694e-05	21	1475	97	21135
		GO:0071318	cellular response to ATP	BIOLOGICAL_PROCESS	0.00317962	2.67279e-05	2	0	116	22610
		GO:0031974	membrane-enclosed lumen	CELLULAR_COMPONENT	0.00317962	2.67694e-05	21	1475	97	21135
		GO:0034663	endoplasmic reticulum chaperone complex	CELLULAR_COMPONENT	0.00317962	2.67279e-05	2	0	116	22610
		GO:0008303	caspase complex	CELLULAR_COMPONENT	0.00317962	2.67279e-05	2	0	116	22610
		GO:0035889	otolith tethering	BIOLOGICAL_PROCESS	0.00317962	2.67279e-05	2	0	116	22610
		GO:0043233	organelle lumen	CELLULAR_COMPONENT	0.00317962	2.67694e-05	21	1475	97	21135
		GO:0031247	actin rod assembly	BIOLOGICAL_PROCESS	0.00317962	2.67279e-05	2	0	116	22610
		GO:0021589	cerebellum structural organization	BIOLOGICAL_PROCESS	0.00317962	2.67279e-05	2	0	116	22610
		GO:0021587	cerebellum morphogenesis	BIOLOGICAL_PROCESS	0.00317962	2.67279e-05	2	0	116	22610
		GO:0021577	hindbrain structural organization	BIOLOGICAL_PROCESS	0.00317962	2.67279e-05	2	0	116	22610
		GO:0021575	hindbrain morphogenesis	BIOLOGICAL_PROCESS	0.00317962	2.67279e-05	2	0	116	22610
		GO:0043027	cysteine-type endopeptidase inhibitor activity involved in apoptotic process	MOLECULAR_FUNCTION	0.00317962	2.67279e-05	2	0	116	22610
		GO:0046685	response to arsenic-containing substance	BIOLOGICAL_PROCESS	0.00431336	3.6718e-05	5	67	113	22543
		GO:0071704	organic substance metabolic process	BIOLOGICAL_PROCESS	0.00509654	4.38617e-05	93	13891	25	8719
		GO:0051085	chaperone cofactor-dependent protein refolding	BIOLOGICAL_PROCESS	0.00547457	4.76272e-05	3	11	115	22599
		GO:0010197	polar nucleus fusion	BIOLOGICAL_PROCESS	0.00555265	4.93453e-05	4	35	114	22575
		GO:0044432	endoplasmic reticulum part	CELLULAR_COMPONENT	0.00555265	4.89119e-05	12	567	106	22043
		GO:0009506	plasmodesma	CELLULAR_COMPONENT	0.00557055	5.05466e-05	17	1078	101	21532
		GO:0055044	symplast	CELLULAR_COMPONENT	0.00557055	5.05466e-05	17	1078	101	21532
		GO:0005911	cell-cell junction	CELLULAR_COMPONENT	0.00576841	5.28815e-05	17	1082	101	21528
		GO:0030054	cell junction	CELLULAR_COMPONENT	0.0064643	6.04705e-05	17	1094	101	21516
		GO:0009559	embryo sac central cell differentiation	BIOLOGICAL_PROCESS	0.0064643	6.02711e-05	4	37	114	22573
		GO:0050750	low-density lipoprotein particle receptor binding	MOLECULAR_FUNCTION	0.00837496	7.99108e-05	2	1	116	22609
		GO:0070325	lipoprotein particle receptor binding	MOLECULAR_FUNCTION	0.00837496	7.99108e-05	2	1	116	22609
		GO:0008144	drug binding	MOLECULAR_FUNCTION	0.00885412	8.5311e-05	33	3222	85	19388
		GO:0071248	cellular response to metal ion	BIOLOGICAL_PROCESS	0.00969194	9.51968e-05	4	42	114	22568
		GO:0043066	negative regulation of apoptotic process	BIOLOGICAL_PROCESS	0.00969194	9.51968e-05	4	42	114	22568
	grey
		GO:0042221	response to chemical	BIOLOGICAL_PROCESS	1.56713e-18	1.46597e-22	1838	3775	4447	12668
		GO:1901700	response to oxygen-containing compound	BIOLOGICAL_PROCESS	4.32868e-17	8.09856e-21	1265	2456	5020	13987
		GO:0001101	tetrapyrrole biosynthetic process	BIOLOGICAL_PROCESS	4.95271e-17	1.38991e-20	889	1605	5396	14838
		GO:0009719	response to endogenous stimulus	BIOLOGICAL_PROCESS	7.2287e-14	2.70485e-17	1078	2098	5207	14345
		GO:0050896	response to stimulus	BIOLOGICAL_PROCESS	5.76423e-13	2.69608e-16	2752	6229	3533	10214
		GO:0009725	response to hormone	BIOLOGICAL_PROCESS	4.38173e-12	2.45934e-15	978	1910	5307	14533
		GO:0010033	response to organic substance	BIOLOGICAL_PROCESS	4.0906e-11	2.6786e-14	1325	2752	4960	13691
		GO:0010035	response to inorganic substance	BIOLOGICAL_PROCESS	4.26618e-10	3.81446e-13	823	1602	5462	14841
		GO:0006950	response to stress	BIOLOGICAL_PROCESS	4.26618e-10	3.99081e-13	1867	4108	4418	12335
		GO:0009738	abscisic acid-activated signaling pathway	BIOLOGICAL_PROCESS	4.26618e-10	3.23083e-13	217	295	6068	16148
		GO:0071215	cellular response to abscisic acid stimulus	BIOLOGICAL_PROCESS	9.57986e-10	9.85767e-13	227	319	6058	16124
		GO:0006082	organic acid metabolic process	BIOLOGICAL_PROCESS	9.68511e-10	1.0872e-12	914	1823	5371	14620
		GO:0042493	response to drug	BIOLOGICAL_PROCESS	1.09248e-09	1.32856e-12	653	1227	5632	15216
		GO:0043436	oxoacid metabolic process	BIOLOGICAL_PROCESS	1.17365e-09	1.53706e-12	912	1822	5373	14621
		GO:0009753	response to jasmonic acid	BIOLOGICAL_PROCESS	1.99488e-09	2.79917e-12	293	455	5992	15988
		GO:0009737	response to abscisic acid	BIOLOGICAL_PROCESS	3.11095e-09	4.65625e-12	447	782	5838	15661
		GO:0097305	response to alcohol	BIOLOGICAL_PROCESS	3.19785e-09	5.44825e-12	522	947	5763	15496
		GO:0009607	response to biotic stimulus	BIOLOGICAL_PROCESS	3.19785e-09	5.08723e-12	820	1621	5465	14822
		GO:0043207	response to external biotic stimulus	BIOLOGICAL_PROCESS	3.19785e-09	5.98287e-12	805	1588	5480	14855
		GO:0051707	response to other organism	BIOLOGICAL_PROCESS	3.19785e-09	5.98287e-12	805	1588	5480	14855
		GO:0009620	response to fungus	BIOLOGICAL_PROCESS	4.02897e-09	7.91472e-12	315	506	5970	15937
		GO:0031347	regulation of defense response	BIOLOGICAL_PROCESS	4.65227e-09	9.57437e-12	313	503	5972	15940
		GO:0006520	cellular amino acid metabolic process	BIOLOGICAL_PROCESS	4.82732e-09	1.03862e-11	423	736	5862	15707
		GO:0071229	cellular response to acid chemical	BIOLOGICAL_PROCESS	9.44876e-09	2.12133e-11	434	765	5851	15678
		GO:0019752	carboxylic acid metabolic process	BIOLOGICAL_PROCESS	1.54076e-08	3.7474e-11	868	1754	5417	14689
		GO:0033993	response to lipid	BIOLOGICAL_PROCESS	1.54076e-08	3.61244e-11	563	1054	5722	15389
		GO:0080134	regulation of response to stress	BIOLOGICAL_PROCESS	2.4785e-08	6.26001e-11	329	548	5956	15895
		GO:0097306	cellular response to alcohol	BIOLOGICAL_PROCESS	2.80272e-08	7.34107e-11	257	400	6028	16043
		GO:0048583	regulation of response to stimulus	BIOLOGICAL_PROCESS	7.38574e-08	2.00362e-10	495	917	5790	15526
		GO:0006812	cation transport	BIOLOGICAL_PROCESS	1.31862e-07	3.70052e-10	485	900	5800	15543
		GO:0006810	transport	BIOLOGICAL_PROCESS	1.75632e-07	5.09316e-10	1445	3174	4840	13269
		GO:0046394	carboxylic acid biosynthetic process	BIOLOGICAL_PROCESS	1.82176e-07	5.45335e-10	513	966	5772	15477
		GO:0016053	organic acid biosynthetic process	BIOLOGICAL_PROCESS	1.97416e-07	6.09423e-10	513	967	5772	15476
		GO:0006811	ion transport	BIOLOGICAL_PROCESS	2.35773e-07	7.80185e-10	670	1327	5615	15116
		GO:0051234	establishment of localization	BIOLOGICAL_PROCESS	2.35773e-07	7.57016e-10	1469	3239	4816	13204
		GO:0009605	response to external stimulus	BIOLOGICAL_PROCESS	2.35773e-07	7.93996e-10	1062	2251	5223	14192
		GO:0048037	cofactor binding	MOLECULAR_FUNCTION	2.38946e-07	8.27034e-10	485	907	5800	15536
		GO:0044434	chloroplast part	CELLULAR_COMPONENT	2.56157e-07	9.26552e-10	545	1043	5740	15400
		GO:0044435	plastid part	CELLULAR_COMPONENT	2.56157e-07	9.34529e-10	556	1068	5729	15375
		GO:0044550	secondary metabolite biosynthetic process	BIOLOGICAL_PROCESS	2.68966e-07	1.00642e-09	280	463	6005	15980
		GO:0042445	hormone metabolic process	BIOLOGICAL_PROCESS	2.95711e-07	1.16182e-09	422	770	5863	15673
		GO:0006952	defense response	BIOLOGICAL_PROCESS	2.95711e-07	1.15634e-09	777	1580	5508	14863
		GO:0098542	defense response to other organism	BIOLOGICAL_PROCESS	3.36874e-07	1.35506e-09	621	1220	5664	15223
		GO:1901698	response to nitrogen compound	BIOLOGICAL_PROCESS	5.42668e-07	2.23362e-09	420	771	5865	15672
		GO:0051179	localization	BIOLOGICAL_PROCESS	5.96885e-07	2.51261e-09	1525	3396	4760	13047
		GO:0006820	anion transport	BIOLOGICAL_PROCESS	6.99046e-07	3.00805e-09	378	681	5907	15762
		GO:0000041	transition metal ion transport	BIOLOGICAL_PROCESS	7.06087e-07	3.1044e-09	143	194	6142	16249
		GO:0009570	chloroplast stroma	CELLULAR_COMPONENT	7.61732e-07	3.42031e-09	312	539	5973	15904
		GO:0010363	regulation of plant-type hypersensitive response	BIOLOGICAL_PROCESS	8.40986e-07	3.85485e-09	220	347	6065	16096
		GO:0002682	regulation of immune system process	BIOLOGICAL_PROCESS	9.14417e-07	4.27698e-09	256	422	6029	16021
		GO:0009532	plastid stroma	CELLULAR_COMPONENT	1.4844e-06	7.08181e-09	317	555	5968	15888
		GO:0006612	protein targeting to membrane	BIOLOGICAL_PROCESS	1.66976e-06	8.1223e-09	231	374	6054	16069
		GO:0002831	regulation of response to biotic stimulus	BIOLOGICAL_PROCESS	1.70479e-06	8.61168e-09	251	416	6034	16027
		GO:0010817	regulation of hormone levels	BIOLOGICAL_PROCESS	1.70479e-06	8.56085e-09	495	951	5790	15492
		GO:0032870	cellular response to hormone stimulus	BIOLOGICAL_PROCESS	1.74831e-06	8.99505e-09	585	1157	5700	15286
		GO:0090150	establishment of protein localization to membrane	BIOLOGICAL_PROCESS	2.37317e-06	1.24319e-08	236	387	6049	16056
		GO:1901701	cellular response to oxygen-containing compound	BIOLOGICAL_PROCESS	2.49134e-06	1.3284e-08	551	1083	5734	15360
		GO:0050776	regulation of immune response	BIOLOGICAL_PROCESS	2.76614e-06	1.5008e-08	245	407	6040	16036
		GO:0071495	cellular response to endogenous stimulus	BIOLOGICAL_PROCESS	2.80002e-06	1.54538e-08	589	1172	5696	15271
		GO:0072657	protein localization to membrane	BIOLOGICAL_PROCESS	3.00195e-06	1.68491e-08	237	391	6048	16052
		GO:0045088	regulation of innate immune response	BIOLOGICAL_PROCESS	3.69219e-06	2.10686e-08	243	405	6042	16038
		GO:0071396	cellular response to lipid	BIOLOGICAL_PROCESS	3.70027e-06	2.14609e-08	290	505	5995	15938
		GO:0019748	secondary metabolic process	BIOLOGICAL_PROCESS	4.33178e-06	2.55287e-08	419	790	5866	15653
		GO:0009813	flavonoid biosynthetic process	BIOLOGICAL_PROCESS	4.3704e-06	2.61651e-08	151	219	6134	16224
		GO:0016021	integral component of membrane	CELLULAR_COMPONENT	5.86636e-06	3.67677e-08	1122	2451	5163	13992
		GO:0080135	regulation of cellular response to stress	BIOLOGICAL_PROCESS	5.86636e-06	3.63855e-08	227	375	6058	16068
		GO:0015804	neutral amino acid transport	BIOLOGICAL_PROCESS	5.86636e-06	3.66624e-08	80	89	6205	16354
		GO:0002376	immune system process	BIOLOGICAL_PROCESS	8.05109e-06	5.12136e-08	520	1026	5765	15417
		GO:0042440	pigment metabolic process	BIOLOGICAL_PROCESS	1.06802e-05	6.89368e-08	215	354	6070	16089
		GO:1901605	alpha-amino acid metabolic process	BIOLOGICAL_PROCESS	1.1333e-05	7.52709e-08	288	510	5997	15933
		GO:0031224	intrinsic component of membrane	CELLULAR_COMPONENT	1.1333e-05	7.4803e-08	1183	2611	5102	13832
		GO:0009526	plastid envelope	CELLULAR_COMPONENT	1.13753e-05	7.66157e-08	310	558	5975	15885
		GO:0043900	regulation of multi-organism process	BIOLOGICAL_PROCESS	1.1701e-05	7.99039e-08	266	463	6019	15980
		GO:0009267	cellular response to starvation	BIOLOGICAL_PROCESS	1.26264e-05	8.88568e-08	167	257	6118	16186
		GO:0046148	pigment biosynthetic process	BIOLOGICAL_PROCESS	1.26264e-05	8.92532e-08	165	253	6120	16190
		GO:0032101	regulation of response to external stimulus	BIOLOGICAL_PROCESS	1.26264e-05	8.97667e-08	253	436	6032	16007
		GO:0006829	zinc ion transport	BIOLOGICAL_PROCESS	1.29908e-05	9.35724e-08	22	7	6263	16436
		GO:0008652	cellular amino acid biosynthetic process	BIOLOGICAL_PROCESS	1.31334e-05	9.67476e-08	270	473	6015	15970
		GO:0033554	cellular response to stress	BIOLOGICAL_PROCESS	1.31334e-05	9.7057e-08	715	1488	5570	14955
		GO:0042446	hormone biosynthetic process	BIOLOGICAL_PROCESS	1.31586e-05	9.84743e-08	340	626	5945	15817
		GO:0042594	response to starvation	BIOLOGICAL_PROCESS	1.38091e-05	1.04634e-07	172	268	6113	16175
		GO:0009812	flavonoid metabolic process	BIOLOGICAL_PROCESS	1.38756e-05	1.07102e-07	166	256	6119	16187
		GO:0043067	regulation of programmed cell death	BIOLOGICAL_PROCESS	1.38756e-05	1.07734e-07	258	448	6027	15995
		GO:0005737	cytoplasm	CELLULAR_COMPONENT	1.45281e-05	1.14159e-07	2999	7216	3286	9227
		GO:0010941	regulation of cell death	BIOLOGICAL_PROCESS	1.61138e-05	1.28126e-07	263	460	6022	15983
		GO:0009308	amine metabolic process	BIOLOGICAL_PROCESS	1.66072e-05	1.33603e-07	247	426	6038	16017
		GO:0050662	coenzyme binding	MOLECULAR_FUNCTION	1.73168e-05	1.41362e-07	228	386	6057	16057
		GO:0009755	hormone-mediated signaling pathway	BIOLOGICAL_PROCESS	1.73168e-05	1.42552e-07	520	1037	5765	15406
		GO:0009627	systemic acquired resistance	BIOLOGICAL_PROCESS	1.80398e-05	1.50191e-07	215	359	6070	16084
		GO:0072330	monocarboxylic acid biosynthetic process	BIOLOGICAL_PROCESS	1.91392e-05	1.61134e-07	339	628	5946	15815
		GO:0016020	membrane	CELLULAR_COMPONENT	1.98024e-05	1.68571e-07	2359	5575	3926	10868
		GO:0006575	cellular modified amino acid metabolic process	BIOLOGICAL_PROCESS	2.02682e-05	1.74432e-07	80	94	6205	16349
		GO:0009694	jasmonic acid metabolic process	BIOLOGICAL_PROCESS	2.25826e-05	1.96462e-07	104	138	6181	16305
		GO:0045087	innate immune response	BIOLOGICAL_PROCESS	2.43813e-05	2.14391e-07	444	867	5841	15576
		GO:0034050	host programmed cell death induced by symbiont	BIOLOGICAL_PROCESS	2.46017e-05	2.18631e-07	236	406	6049	16037
		GO:0071705	nitrogen compound transport	BIOLOGICAL_PROCESS	2.49112e-05	2.23712e-07	758	1601	5527	14842
		GO:0031669	cellular response to nutrient levels	BIOLOGICAL_PROCESS	2.61549e-05	2.37327e-07	179	287	6106	16156
[truncated: 742 more rows]

## Sheet: 7
	Supplementary table 7 Module member genes and their correlation coefficients between the expression levels and eigengenes.
				yellow	Low NO3	black		blue		cyan		darkgreen		darkred		green		greenyellow		grey		grey60		lightcyan		lightgreen		magenta		midnightblue		pink		purple		royalblue		salmon		tan		yellow		Low NO3
	Gene ID	annotation	Module	submodule	module	R	P	R	P	R	P	R	P	R	P	R	P	R	P	R	P	R	P	R	P	R	P	R	P	R	P	R	P	R	P	R	P	R	P	R	P	R	P	R	P
	GRMZM5G804358	NADH-ubiquinone oxidoreductase chain 4	grey			-0.0937908	0.1384	-0.28042	6.44e-06	0.285426	4.32e-06	-0.284341	4.71e-06	0.139643	0.0269545	-0.364805	2.56e-09	0.286193	4.06e-06	-0.397752	6.07e-11	-0.270339	1.41e-05	-0.374537	8.86e-10	0.0100369	0.87428	0.380763	4.41e-10	-0.00990256	0.875949	-0.0506505	0.424312	0.292624	2.4e-06	-0.00520144	0.93465	0.340955	3e-08	-0.00549464	0.930975	0.216281	0.000559844	0.226214	0.000286217
	GRMZM5G807592	protein_coding	grey			-0.114421	0.0703461	-0.387038	2.15e-10	0.159799	0.011233	-0.220234	0.000439755	0.279236	7.07e-06	-0.445049	1.3e-13	0.214284	0.000631427	-0.346529	1.72e-08	-0.15728	0.0125994	-0.376865	6.84e-10	0.0931123	0.141288	0.312804	4.23e-07	0.0195405	0.758033	-0.107382	0.0895692	0.245737	8.35e-05	-0.016285	0.797385	0.395907	7.57e-11	-0.0170095	0.78858	0.251173	5.72e-05	0.263172	2.23256e-05
	GRMZM5G825253	protein_coding	grey			0.0649454	0.305422	-0.35381	8.17e-09	0.121611	0.0543279	-0.0452407	0.475515	0.363307	3.01e-09	-0.24735	7.47e-05	0.329593	9e-08	-0.0111982	0.859875	0.0145513	0.81856	-0.391574	1.26e-10	0.0651026	0.304251	0.0998436	0.114595	0.0690161	0.276038	-0.177036	0.00490759	-0.121633	0.0542849	0.0468859	0.459596	0.208749	0.000876492	-0.350852	1.11e-08	0.436985	3.97e-13	0.461443	9.57408e-15
	GRMZM5G834666	Putative uncharacterized protein orf140-b	grey			0.0374887	0.554402	-0.287491	3.65e-06	0.222261	0.000387902	-0.202201	0.00127831	0.101202	0.10972	-0.264501	2.18e-05	0.321235	1.97e-07	-0.294044	2.13e-06	-0.197963	0.00162202	-0.395154	8.28e-11	-0.0288797	0.648857	0.137412	0.0295195	0.0399772	0.528401	-0.0540428	0.39391	0.152524	0.0155833	-0.0114047	0.857319	0.347137	1.62e-08	-0.226043	0.000306019	0.238517	0.000136087	0.2524	4.89199e-05
	GRMZM5G845024	protein_coding	grey			-0.170169	0.00688694	-0.0838257	0.185586	0.381887	3.88e-10	-0.161272	0.0104958	-0.0118451	0.851871	-0.0423541	0.504156	0.197546	0.00166	-0.220596	0.000430042	-0.18072	0.0040718	-0.456816	2.41e-14	0.337996	4.01e-08	-0.261169	2.79e-05	-0.2197	0.000454439	0.105532	0.095266	0.137175	0.0298038	-0.155298	0.0137757	0.197206	0.00169163	-0.592322	3.67e-25	0.303989	9.17e-07	0.318457	2.27117e-07
	GRMZM5G851769	protein_coding	grey			-0.0778199	0.219218	-0.315828	3.22e-07	0.302919	1.01e-06	-0.287914	3.53e-06	0.159733	0.0112668	-0.398947	5.26e-11	0.221369	0.000409977	-0.49764	4.13e-17	-0.355313	6.99e-09	-0.409492	1.44e-11	-0.00173173	0.978221	0.387116	2.13e-10	-0.01301	0.837497	-0.016575	0.793858	0.393604	9.95e-11	-0.122929	0.0517483	0.421081	3.3e-12	0.0108209	0.864551	0.189529	0.00256897	0.193899	0.00194605
	GRMZM5G862955	Cytochrome c oxidase subunit 2	grey			-0.179534	0.00432576	-0.446822	1.01e-13	0.339745	3.37e-08	-0.0877342	0.165837	0.418207	4.78e-12	-0.489531	1.57e-16	0.16898	0.00729415	-0.31631	3.08e-07	-0.178448	0.00457074	-0.491523	1.13e-16	0.153335	0.015034	0.319219	2.37e-07	-0.0258096	0.684062	-0.135975	0.0312789	0.188911	0.00265515	-0.208881	0.000869773	0.458972	1.76e-14	-0.175628	0.00526582	0.417166	5.46e-12	0.428288	1.04162e-12
	GRMZM5G867512	Cytochrome c biogenesis FN	grey			-0.244208	9.27e-05	-0.220797	0.000424727	0.366272	2.19e-09	-0.158316	0.0120206	0.0815144	0.19805	-0.442231	1.92e-13	0.221538	0.000405713	-0.41648	5.96e-12	-0.323817	1.55e-07	-0.3775	6.37e-10	0.0448393	0.479443	0.474519	1.69e-15	-0.0777546	0.219607	-0.157347	0.0125616	0.304817	8.53e-07	-0.052034	0.411752	0.344622	2.08e-08	0.00438991	0.944828	0.244871	8.86e-05	0.249529	5.99505e-05
	GRMZM5G876913	protein_coding	grey			-0.200517	0.00140595	-0.09003	0.154993	0.423867	2.29e-12	-0.243529	9.71e-05	0.053708	0.396851	-0.259291	3.2e-05	0.415877	6.44e-12	-0.338431	3.84e-08	-0.276099	9.04e-06	-0.394624	8.82e-11	0.0638222	0.31388	0.369179	1.6e-09	0.00556026	0.930153	-0.0580897	0.359408	0.23593	0.000161575	-0.0122011	0.847473	0.168008	0.00764294	-0.124357	0.0490688	0.29651	1.73e-06	0.308926	5.37032e-07
	GRMZM5G881135	protein_coding	grey			-0.245843	8.28e-05	-0.166801	0.00809682	0.445774	1.17e-13	-0.289492	3.1e-06	0.257491	3.65e-05	-0.32216	1.81e-07	0.474663	1.65e-15	-0.44735	9.39e-14	-0.385553	2.55e-10	-0.517391	1.38e-18	0.0944766	0.135526	0.468019	4.56e-15	-0.0186814	0.768363	-0.00828992	0.896025	0.346575	1.71e-08	-0.0932775	0.140581	0.17215	0.00625339	-0.13135	0.0375621	0.364493	2.65e-09	0.378659	4.76915e-10
	GRMZM5G884538	Cytochrome c oxidase subunit 3	grey			-0.331429	7.56e-08	0.116904	0.0644279	0.0764612	0.227396	0.174328	0.00561735	-0.106982	0.0907777	-0.149486	0.0177975	0.0852523	0.178186	0.274933	9.89e-06	0.320034	2.2e-07	0.0201544	0.750679	0.232755	0.000198946	-0.10759	0.0889467	-0.0545248	0.389699	-0.399585	4.87e-11	-0.347888	1.5e-08	0.191936	0.00225738	-0.0403122	0.524949	-0.221126	0.000416176	0.230822	0.000225499	0.247828	6.75487e-05
	GRMZM5G884912	ATP synthase protein MI25	grey			-0.197549	0.00165972	-0.328853	9.66e-08	0.296505	1.74e-06	-0.263214	2.4e-05	0.0862353	0.173216	-0.450977	5.6e-14	0.206286	0.00101155	-0.361458	3.67e-09	-0.188766	0.00267568	-0.401688	3.77e-11	0.101235	0.109607	0.299366	1.36e-06	-0.107291	0.0898428	-0.0985746	0.119301	0.239255	0.000129544	-0.0143472	0.821062	0.337265	4.3e-08	-0.14095	0.0255438	0.244552	9.05e-05	0.262613	2.32733e-05
	GRMZM5G889036	protein_coding	grey			-0.0744431	0.239937	-0.375974	7.55e-10	0.285708	4.22e-06	-0.282505	5.46e-06	0.223345	0.000362565	-0.438086	3.41e-13	0.2841	4.81e-06	-0.458014	2.02e-14	-0.299204	1.38e-06	-0.456839	2.4e-14	-0.0188976	0.765759	0.375345	8.1e-10	0.00765187	0.903988	-0.0259465	0.682476	0.326985	1.15e-07	-0.0983793	0.120038	0.421821	3e-12	-0.0744803	0.239701	0.244478	9.1e-05	0.25653	3.63613e-05
	GRMZM5G889790	protein_coding	grey			-0.0708889	0.263186	-0.331411	7.57e-08	0.231374	0.000217597	-0.2728	1.17e-05	0.122739	0.0521139	-0.410081	1.34e-11	0.122567	0.0524459	-0.530981	1.16e-19	-0.384604	2.84e-10	-0.35598	6.52e-09	-0.0186259	0.769031	0.407472	1.85e-11	-0.0231428	0.715208	0.0135346	0.83104	0.444041	1.5e-13	-0.157701	0.0123615	0.447253	9.52e-14	0.106853	0.0911686	0.0915703	0.148024	0.0917483	0.145617
	GRMZM5G890451	Ribosomal protein S7	grey			-0.225093	0.000324917	-0.270753	1.36e-05	0.309304	5.76e-07	-0.250883	5.84e-05	0.153713	0.0147844	-0.457928	2.05e-14	0.267867	1.7e-05	-0.354828	7.35e-09	-0.227573	0.000277703	-0.389029	1.7e-10	0.127669	0.0432959	0.384171	2.99e-10	-0.0529122	0.403894	-0.17552	0.00529428	0.233975	0.000183722	-0.0116549	0.854223	0.34105	2.97e-08	-0.0493033	0.436754	0.300333	1.25e-06	0.310534	4.65447e-07
	GRMZM5G898647	Cytochrome c biogenesis	grey			-0.12431	0.0491555	-0.386537	2.28e-10	0.216099	0.000566056	-0.260153	3e-05	0.212829	0.000688841	-0.445296	1.25e-13	0.282516	5.45e-06	-0.482551	4.8e-16	-0.317201	2.84e-07	-0.47562	1.42e-15	0.0206396	0.744882	0.414625	7.55e-12	-0.00645149	0.918993	-0.0366587	0.563212	0.353002	8.88e-09	-0.172185	0.0062425	0.405883	2.26e-11	-0.0567857	0.370313	0.268837	1.58e-05	0.277188	7.63746e-06
	GRMZM5G899892	Putative uncharacterized protein orf109-b-ct	grey			-0.131847	0.0368391	-0.16684	0.00808181	0.245522	8.47e-05	-0.117263	0.0636064	0.13971	0.0268807	-0.268103	1.67e-05	0.3145	3.63e-07	-0.158788	0.0117649	-0.0993175	0.116528	-0.342981	2.45e-08	0.0889359	0.160092	0.2914	2.65e-06	-0.0445664	0.482125	-0.177341	0.00483304	0.0509118	0.421923	-0.0086979	0.89094	0.115094	0.0687008	-0.209602	0.000833776	0.325426	1.33e-07	0.344386	1.86987e-08
	Zm00001d000004	Postsynaptic protein CRIPT	grey			0.235246	0.000169016	0.295746	1.85e-06	-0.265756	1.99e-05	0.218613	0.000485754	-0.187556	0.00285313	0.489226	1.65e-16	-0.152509	0.0155934	0.422736	2.66e-12	0.229541	0.000244876	0.346403	1.74e-08	-0.0657335	0.299578	-0.400068	4.59e-11	0.143332	0.0231339	0.176238	0.00510796	-0.304089	9.09e-07	0.141877	0.0245812	-0.492002	1.05e-16	-0.0293071	0.644014	-0.240393	0.00012002	-0.24214	0.000100058
	Zm00001d000006	Germin-like protein subfamily 1 member 11	grey60			0.200297	0.00142346	0.174236	0.00564285	-0.357349	5.65e-09	0.304918	8.46e-07	-0.0588227	0.353366	0.254867	4.4e-05	-0.176936	0.00493228	0.745532	8.93e-46	0.884217	2.72e-84	0.52489	3.57e-19	-0.103052	0.103348	-0.349096	1.32e-08	0.259423	3.17e-05	-0.311963	4.55e-07	-0.629963	3.67e-29	0.35335	8.56e-09	-0.163016	0.00967907	0.0867053	0.170876	-0.0125226	0.843505	-0.0117995	0.851849
	Zm00001d000008	Germin-like protein subfamily 1 member 8	grey60			0.167215	0.00793844	0.212347	0.000708878	-0.218866	0.000478294	0.159907	0.0111773	-0.0232316	0.714163	0.255615	4.17e-05	-0.240283	0.000120913	0.650906	1.23e-31	0.834219	2.59e-66	0.534075	6.53e-20	0.00934075	0.882935	-0.334879	5.42e-08	0.23482	0.000173825	-0.283063	5.22e-06	-0.49688	4.69e-17	0.337887	4.05e-08	-0.175561	0.00528356	0.195457	0.00186309	-0.0344705	0.58675	-0.0389164	0.537782
	Zm00001d000012	Germin-like protein subfamily 1 member 8	grey			0.201292	0.00134582	0.150787	0.0168172	-0.124025	0.0496806	0.153933	0.0146407	0.0524166	0.408318	0.267079	1.8e-05	0.0242991	0.701642	0.653278	6.28e-32	0.51163	3.8e-18	0.18614	0.00307435	0.0860915	0.173937	-0.326555	1.2e-07	0.303125	9.88e-07	-0.365633	2.35e-09	-0.581848	3.87e-24	0.167872	0.00769298	-0.134367	0.0333528	-0.159862	0.0112004	0.429005	1.16e-12	0.428005	1.08193e-12
	Zm00001d000017	Germin-like protein	grey			0.215864	0.000574135	0.139298	0.0273386	-0.243496	9.73e-05	0.39329	1.03e-10	0.0332315	0.600276	0.240952	0.000115591	-0.143142	0.0233185	0.741018	5.81e-45	0.608003	9.18e-27	0.35606	6.47e-09	0.00378569	0.952412	-0.238373	0.000137402	0.241461	0.000111683	-0.408699	1.59e-11	-0.637831	4.54e-30	0.289382	3.13e-06	-0.164272	0.00912605	0.0449445	0.478412	0.277314	8.22e-06	0.270707	1.2635e-05
	Zm00001d000018	Germin-like protein subfamily 1 member 8	grey			0.15637	0.0131281	0.142399	0.0240535	-0.174739	0.00550402	0.28124	6.04e-06	0.0335785	0.596475	0.230744	0.000226644	-0.0548513	0.386862	0.73476	7.31e-44	0.591495	4.44e-25	0.270368	1.4e-05	0.0535179	0.398526	-0.284648	4.6e-06	0.253752	4.76e-05	-0.445446	1.23e-13	-0.653786	5.43e-32	0.216173	0.000563496	-0.178708	0.00451083	-0.0831626	0.189101	0.400575	4.32e-11	0.39873	4.52054e-11
	Zm00001d000019	protein_coding	grey			0.162518	0.00990618	0.319603	2.28e-07	0.0923374	0.144643	0.0879474	0.164806	0.516815	1.53e-18	0.458481	1.89e-14	0.0205263	0.746235	0.12664	0.0450257	0.0905352	0.152681	0.0614151	0.332517	0.20181	0.00130691	-0.0904671	0.152991	0.0930563	0.141529	0.178881	0.00447163	0.0501433	0.428972	0.041453	0.513278	-0.218508	0.000488891	-0.0438253	0.489446	0.0603307	0.34114	0.0512472	0.417002
	Zm00001d000021	gpt1;glucose 6-phosphate/phosphate translocator1:	grey			0.313742	3.88e-07	-0.117377	0.0633467	-0.302649	1.03e-06	0.249695	6.34e-05	-0.00719597	0.909683	0.142047	0.0244089	0.0330486	0.602285	0.409049	1.52e-11	0.451815	4.97e-14	0.113313	0.0731289	-0.317541	2.76e-07	-0.385687	2.51e-10	0.162176	0.0100649	-0.179642	0.00430203	-0.41451	7.67e-12	0.218338	0.000494006	0.297932	1.54e-06	-0.212635	0.000696839	0.168794	0.00735987	0.166072	0.00812409
	Zm00001d000028	hydroxyproline-rich glycoprotein family protein	grey			-0.252761	5.11e-05	0.118455	0.060942	0.224038	0.000347169	-0.455732	2.82e-14	-0.114572	0.0699752	-0.0966644	0.126665	-0.0532693	0.400725	-0.522579	5.44e-19	-0.366584	2.12e-09	-0.0338904	0.593066	-0.042037	0.507356	0.265066	2.09e-05	-0.165812	0.00848598	0.328865	9.65e-08	0.626368	9.33e-29	-0.216029	0.000568444	-0.179311	0.00437513	0.245524	8.47e-05	-0.345188	1.97e-08	-0.349567	1.10386e-08
	Zm00001d000029	Dual-specificity protein-like phosphatase 1%3B Protein-tyrosine phosphatase mitochondrial 1	grey			-0.054575	0.389262	0.471364	2.74e-15	-0.0738002	0.244032	0.224293	0.000341672	-0.0132561	0.834466	0.3166	3e-07	0.047752	0.451337	0.202013	0.00129201	0.0529372	0.403672	0.331954	7.19e-08	-0.170678	0.00671879	0.0153211	0.809142	0.210488	0.000791411	0.0718228	0.256932	-0.0249228	0.694363	-0.0368408	0.561272	-0.322804	1.7e-07	0.213183	0.000674469	-0.111386	0.0781762	-0.1332	0.0342059
	Zm00001d000030	RNA-binding KH domain-containing protein PEPPER	blue			-0.0352124	0.578719	0.790722	5.45e-55	-0.03276	0.60546	0.180676	0.00408097	-0.428675	1.22e-12	0.551244	2.36e-21	-0.28969	3.05e-06	0.533097	7.84e-20	0.355444	6.89e-09	0.614513	1.87e-27	0.0156111	0.8056	-0.348853	1.36e-08	-0.109741	0.0827061	-0.224884	0.000329204	-0.344059	2.2e-08	0.265588	2.01e-05	-0.528317	1.91e-19	0.133823	0.0340812	-0.121656	0.0542376	-0.152499	0.0151887
	Zm00001d000035	protein_coding	grey			0.123957	0.049807	0.537173	3.64e-20	0.0801212	0.205851	0.15995	0.0111552	0.00687124	0.913743	0.539417	2.37e-20	0.00685258	0.913976	0.340245	3.21e-08	0.0645539	0.308353	0.293208	2.29e-06	0.109839	0.0824301	-0.174294	0.00562673	0.116293	0.0658447	0.0067606	0.915126	-0.227853	0.000272796	0.059542	0.347501	-0.400707	4.25e-11	0.0990038	0.117693	0.0314789	0.619645	0.00773483	0.902564
	Zm00001d000040	alpha/beta-Hydrolases superfamily protein	grey			-0.0816895	0.197085	0.0570637	0.367971	0.0367294	0.562458	0.137261	0.0297003	0.217403	0.000522989	-0.10893	0.0850173	-0.0599081	0.344539	-0.192154	0.00223091	-0.224273	0.000342087	0.108159	0.0872598	-0.0963376	0.127959	0.508848	6.16e-18	0.113464	0.0727449	0.156891	0.0128229	0.216635	0.000547961	-0.187083	0.00292541	-0.0270299	0.669981	0.42606	1.72e-12	-0.228329	0.000264639	-0.240047	0.00011535
	Zm00001d000041	alpha/beta-Hydrolases superfamily protein	grey			-0.105859	0.094237	0.225619	0.000314315	0.0299708	0.636525	0.115082	0.0687295	-0.183567	0.00351647	0.030153	0.634476	0.0080867	0.89856	-0.0828908	0.190556	-0.226492	0.000297437	0.140383	0.0261482	-0.0382442	0.546443	0.327153	1.13e-07	0.0719868	0.255845	0.145916	0.0207452	0.0482505	0.446621	-0.128909	0.0412871	-0.151436	0.0163466	0.259005	3.27e-05	-0.256264	3.98e-05	-0.258998	3.03805e-05
	Zm00001d000042	Protein ARABIDILLO 1	grey			-0.0807832	0.202117	0.373226	1.02e-09	0.126467	0.0453214	0.229395	0.000247196	0.00769002	0.903512	0.0919335	0.146416	-0.124442	0.0489126	-0.0173516	0.784431	-0.173467	0.00586151	0.273163	1.13e-05	-0.145098	0.0214774	0.363669	2.9e-09	0.0259721	0.68218	-0.0534546	0.399086	0.120317	0.0569634	-0.0629834	0.320295	-0.0328288	0.604703	0.434472	5.58e-13	-0.131528	0.0373016	-0.165181	0.0084767
	Zm00001d000045	FRIGIDA interacting protein 2	magenta			-0.38703	2.15e-10	-0.249777	6.31e-05	0.280422	6.44e-06	-0.129034	0.0410895	0.434076	5.89e-13	-0.538229	2.98e-20	0.0330792	0.601949	-0.558799	5.15e-22	-0.375128	8.3e-10	-0.299053	1.4e-06	0.0780273	0.217989	0.729321	6.24e-43	-0.0654063	0.301996	-0.0184373	0.771305	0.568633	6.7e-23	-0.357973	5.29e-09	0.208331	0.000898172	0.27513	9.74e-06	0.0419884	0.507847	0.0399618	0.526906
	Zm00001d000046	cbl9;calcineurin B-like9:	blue			-0.127917	0.0428882	0.630643	3.07e-29	0.137536	0.0293713	0.391226	1.32e-10	0.0705421	0.265534	0.464747	7.47e-15	0.253408	4.88e-05	0.400814	4.19e-11	0.167858	0.00769794	0.232903	0.000197042	0.0699842	0.269342	-0.104327	0.0991267	-0.0305816	0.629666	-0.0930037	0.141755	-0.235081	0.000170871	0.244845	8.87e-05	-0.382242	3.72e-10	-0.0750008	0.236424	0.152395	0.0156721	0.140698	0.0252214
	Zm00001d000052	Casein kinase II subunit beta-1	blue			-0.343398	2.35e-08	0.596547	1.39e-25	0.372421	1.12e-09	-0.0309495	0.625549	-0.183607	0.0035091	0.150451	0.0170656	0.00167394	0.978948	-0.0670118	0.290257	-0.062821	0.321547	0.201444	0.00133431	0.106999	0.0907257	0.124364	0.0490557	-0.052675	0.406007	-0.144355	0.0221611	0.21124	0.000756993	-0.0980323	0.121356	-0.118398	0.0610665	0.243703	9.59e-05	-0.0187892	0.767064	-0.0436244	0.489703
	Zm00001d000053	Histone H3 K4-specific methyltransferase SET7/9 family protein	blue			-0.300705	1.22e-06	0.496307	5.16e-17	0.299845	1.31e-06	-0.00271791	0.965825	-0.572722	2.81e-23	0.100025	0.113937	0.11284	0.074343	-0.0456913	0.471125	-0.140112	0.0264411	0.129509	0.0403435	0.0643625	0.309793	0.00914426	0.88538	-0.239745	0.000125361	-0.0465482	0.462839	0.029698	0.639599	0.0825133	0.19259	-0.118823	0.0601385	-0.0336369	0.595835	-0.0986007	0.119202	-0.10807	0.0862575
	Zm00001d000060	NAD(P)-linked oxidoreductase superfamily protein	yellow	1	Low NO3	-0.187688	0.00283332	-0.20481	0.00110136	0.198299	0.00159193	-0.0528243	0.404676	0.0693649	0.273613	-0.193729	0.00204793	0.276851	8.52e-06	0.0498118	0.432034	-0.123727	0.0502354	-0.549247	3.51e-21	0.303778	9.34e-07	-0.116409	0.0655733	-0.0969292	0.125624	-0.296583	1.72e-06	-0.165064	0.00879185	-0.0579302	0.36073	0.329536	9.05e-08	-0.558094	5.95e-22	0.917057	2.08e-101	0.913611	4.35514e-100
	Zm00001d000099	Beta-13-galactosyltransferase 7	grey			0.00980339	0.877181	0.157362	0.0125529	0.244974	8.79e-05	-0.0526958	0.405822	-0.12715	0.0441611	0.379025	5.36e-10	0.211367	0.000751339	-0.297452	1.6e-06	-0.438499	3.22e-13	-0.382759	3.51e-10	0.188688	0.00268684	-0.258654	3.35e-05	-0.194298	0.0019853	0.663418	3.29e-33	0.300414	1.25e-06	-0.111114	0.0789112	-0.0587396	0.354049	-0.496745	4.79e-17	0.0725353	0.252231	0.0697739	0.268868
	Zm00001d000102	protein_coding	blue			0.208098	0.000910487	0.721407	1.29e-41	0.0730309	0.248996	0.151131	0.0165663	0.0249876	0.693608	0.712953	2.92e-40	-0.296638	1.72e-06	0.422285	2.82e-12	0.315842	3.22e-07	0.568967	6.24e-23	0.0647524	0.306865	-0.287867	3.54e-06	0.0356518	0.573987	0.0215797	0.733691	-0.187665	0.0028367	0.180164	0.00418914	-0.501392	2.2e-17	0.228364	0.000264054	-0.211272	0.00075558	-0.244685	8.40215e-05
	Zm00001d000107	Fatty acyl-CoA reductase 1	black			0.641413	1.72e-30	-0.0963725	0.127821	-0.356503	6.17e-09	-0.0960774	0.128997	0.126238	0.0457155	0.288105	3.48e-06	0.0907777	0.15158	0.259769	3.09e-05	0.177322	0.00483758	0.0918354	0.146849	-0.10732	0.0897553	-0.263904	2.28e-05	0.7699	1.75e-50	0.271889	1.25e-05	-0.335757	4.98e-08	-0.068565	0.279197	-0.0393478	0.534919	-0.118164	0.0615849	-0.079034	0.212091	-0.0598841	0.342799
	Zm00001d000110	SWI/SNF complex subunit SWI3C	blue			-0.146689	0.020073	0.864889	1.71e-76	0.221658	0.000402696	0.193162	0.00211217	-0.398488	5.56e-11	0.543799	1.02e-20	-0.12902	0.041112	0.407002	1.96e-11	0.381429	4.09e-10	0.568554	6.81e-23	0.0390856	0.537646	-0.269841	1.46e-05	-0.0974179	0.123719	-0.0796031	0.208808	-0.180058	0.00421184	0.257095	3.75e-05	-0.423291	2.47e-12	0.110172	0.0815003	-0.197482	0.0016659	-0.220583	0.000407994
	Zm00001d000112	NAC domain-containing protein 2	grey			0.03781	0.551011	0.0780214	0.218024	-0.0904598	0.153024	0.221185	0.000414679	0.148489	0.0185813	0.0227833	0.719445	0.0666095	0.293169	0.348459	1.41e-08	0.450525	5.98e-14	0.248372	6.96e-05	-0.257971	3.52e-05	-0.0676026	0.286017	0.0918811	0.146647	-0.310192	5.33e-07	-0.278534	7.47e-06	0.238375	0.000137388	0.00653135	0.917994	0.0146892	0.81687	0.0724298	0.252923	0.0624608	0.322396
	Zm00001d000116	Aldehyde dehydrogenase	yellow	2	Low NO3	-0.348133	1.46e-08	-0.0346347	0.584968	0.176001	0.00516873	-0.0854652	0.177101	0.118654	0.0605069	-0.182984	0.00362425	0.326429	1.21e-07	0.199144	0.00151854	0.104171	0.0996346	-0.374883	8.53e-10	0.430079	1.01e-12	-0.0847779	0.180622	-0.106415	0.0925125	-0.429465	1.09e-12	-0.2574	3.67e-05	0.152143	0.0158468	0.0828812	0.190607	-0.444627	1.38e-13	0.853446	2e-72	0.86041	1.91157e-75
	Zm00001d000117	Glucan endo-13-beta-glucosidase 14	grey			-0.130084	0.0394576	-0.0650813	0.304409	0.0986442	0.119039	0.00120442	0.984852	0.00964029	0.879209	-0.12375	0.0501936	-0.154481	0.0142879	-0.537949	3.14e-20	-0.3954	8.04e-11	-0.023431	0.711819	-0.131784	0.0369292	0.360506	4.05e-09	-0.168882	0.00732864	0.50313	1.64e-17	0.604125	2.33e-26	-0.328811	9.7e-08	0.14479	0.0217586	0.339773	3.37e-08	-0.422806	2.64e-12	-0.440123	2.07018e-13
	Zm00001d000120	mch2;maize CRY1 homolog2: Homolog to yeast 40S ribosomal protein S14 gene family (cDNA probe)	green			0.58625	1.45e-24	-0.0930449	0.141578	-0.39884	5.32e-11	0.164307	0.00911093	-0.199419	0.0014954	0.437896	3.5e-13	-0.30715	6.96e-07	0.168085	0.00761484	-0.00754787	0.905287	0.0194347	0.759304	0.0519599	0.412418	-0.6488	2.23e-31	0.075244	0.234903	0.243544	9.7e-05	-0.256859	3.82e-05	-0.110318	0.0810936	0.0488955	0.440561	-0.362882	3.15e-09	-0.210849	0.000774697	-0.206842	0.000934313
	Zm00001d000123	NAD(P)-binding Rossmann-fold superfamily protein	grey			0.0233034	0.713318	0.0688278	0.277354	-0.000901602	0.98866	0.16941	0.00714456	0.0389936	0.538604	0.10068	0.111575	0.309171	5.83e-07	0.249342	6.5e-05	0.124795	0.0482697	-0.0752369	0.234948	-0.181659	0.00388043	-0.205659	0.00104885	0.118895	0.0599816	-0.150066	0.0173544	-0.284106	4.8e-06	0.0453306	0.474637	0.019229	0.761774	-0.373626	9.8e-10	0.34152	2.83e-08	0.338989	3.20516e-08
	Zm00001d000124	Probable protein phosphatase 2C 40	blue			0.18551	0.00317767	0.675351	8.79e-35	0.03543	0.576373	0.293205	2.29e-06	-0.297582	1.58e-06	0.663831	2.91e-33	-0.36278	3.18e-09	0.246302	8.03e-05	0.10722	0.0900574	0.521662	6.41e-19	-0.0210723	0.739724	-0.450381	6.1e-14	-0.0285899	0.652148	0.105528	0.0952779	-0.0285082	0.653077	0.0113839	0.857576	-0.223411	0.000361055	0.138234	0.0285507	-0.347955	1.49e-08	-0.395578	6.61418e-11
	Zm00001d000126	OSJNBb0118P14.9 protein; Os04g0403901 protein	grey			-0.0142622	0.822104	-0.0356299	0.574222	-0.111139	0.0788435	0.346282	1.76e-08	0.00613105	0.923004	-0.0237575	0.707985	0.168059	0.00762444	0.3463	1.76e-08	0.124718	0.04841	-0.00566328	0.928863	-0.0508151	0.422807	-0.138395	0.0283642	-0.167129	0.00797111	-0.369963	1.47e-09	-0.415775	6.53e-12	0.538105	3.05e-20	0.117626	0.0627851	-0.111191	0.0787043	0.366017	2.25e-09	0.356882	5.15909e-09
	Zm00001d000133	Acetyl-coenzyme A synthetase chloroplastic/glyoxysomal	pink			0.0436827	0.490862	0.174031	0.00570048	0.0226054	0.721545	-0.133086	0.0350881	-0.250004	6.21e-05	0.350438	1.15e-08	0.144537	0.0219916	-0.108819	0.085336	-0.120329	0.0569388	-0.0087889	0.889806	-0.106093	0.0935094	-0.242497	0.000104121	-0.222683	0.000377833	0.584694	2.06e-24	0.166087	0.0083762	0.271516	1.29e-05	-0.275403	9.54e-06	-0.188946	0.00265013	-0.276226	8.95e-06	-0.273194	1.04312e-05
	Zm00001d000135	Late embryogenesis abundant protein (LEA) family protein	grey			0.0180964	0.775419	-0.245073	8.73e-05	-0.340955	3e-08	0.148602	0.0184906	0.349702	1.24e-08	-0.216686	0.000546266	-0.164572	0.00899791	-0.102754	0.104352	0.0598107	0.345326	0.0281655	0.65698	-0.0872804	0.168045	0.130098	0.0394352	0.110515	0.0805502	0.105947	0.0939621	0.0940379	0.137359	-0.110116	0.0816572	0.088157	0.163798	0.123178	0.0512715	-0.147567	0.0193331	-0.147012	0.0193091
	Zm00001d000143	Expressed protein; protein	grey			0.145062	0.0215093	0.126379	0.0454732	0.260109	3.01e-05	-0.304482	8.79e-07	0.0606083	0.33892	0.348766	1.37e-08	0.342725	2.51e-08	-0.0793366	0.210341	-0.198048	0.00161435	-0.396264	7.25e-11	0.423847	2.3e-12	-0.272292	1.21e-05	0.0636218	0.315405	0.284418	4.68e-06	-0.00387345	0.951311	-0.138412	0.0283448	-0.153288	0.0150653	-0.61548	1.47e-27	0.264999	2.1e-05	0.288046	3.19185e-06
	Zm00001d000153	Diaminopimelate decarboxylase 2 chloroplastic	green			0.557424	6.82e-22	0.445899	1.15e-13	-0.0275073	0.664503	0.107172	0.0902031	-0.0877597	0.165713	0.784115	1.66e-53	-0.02404	0.704673	0.42252	2.74e-12	0.137916	0.0289223	0.294786	2e-06	-0.0193644	0.760147	-0.252187	5.32e-05	0.238704	0.000134402	0.217342	0.000524938	-0.354409	7.68e-09	0.120567	0.0564473	-0.401097	4.05e-11	-0.0869232	0.169799	-0.182455	0.00372457	-0.180256	0.00402058
	Zm00001d000163	1-aminocyclopropane-1-carboxylate oxidase	grey			-0.119949	0.0577327	0.185529	0.00317444	-0.0305803	0.629679	0.0754963	0.233333	0.0631182	0.319259	-0.0438938	0.488767	0.367566	1.9e-09	0.460075	1.49e-14	0.506973	8.51e-18	0.23031	0.000233067	-0.0961178	0.128836	0.0942035	0.136665	0.376362	7.23e-10	-0.362287	3.36e-09	-0.507212	8.17e-18	0.0783656	0.215994	-0.229543	0.000244856	0.0260481	0.681301	0.164556	0.00900484	0.182351	0.00360784
	Zm00001d000165	Bromodomain transcription factor	grey			-0.163516	0.00945511	0.263298	2.39e-05	0.529076	1.66e-19	0.0049709	0.937541	0.287876	3.54e-06	0.0712439	0.260796	-0.00478611	0.939858	-0.136745	0.0303254	-0.217858	0.0005087	-0.0611511	0.334603	0.237175	0.000148798	0.322125	1.81e-07	-0.118859	0.0600597	-0.0198964	0.753767	0.236776	0.000152785	-0.146282	0.020424	-0.0394358	0.534005	0.134716	0.0328937	0.161288	0.0104882	0.140939	0.0249693
	Zm00001d000166	Tudor/PWWP/MBT superfamily protein	blue			-0.154517	0.0142646	0.571715	3.48e-23	0.365276	2.44e-09	0.125262	0.0474306	0.328862	9.65e-08	0.282116	5.63e-06	0.158375	0.0119884	0.0458433	0.46965	0.0732169	0.24779	0.226998	0.000288048	-0.0609458	0.336232	0.169257	0.00719728	0.0381756	0.547164	0.0151375	0.811385	0.156315	0.0131607	0.0675505	0.286389	-0.171442	0.00647336	0.203816	0.00116594	0.00716176	0.910111	-0.0180121	0.775565
	Zm00001d000168	cdc201;cell division cycle201:	black			0.877449	2.06e-81	0.0339744	0.59215	-0.199793	0.00146435	0.0781888	0.217035	0.110707	0.0800231	0.505639	1.07e-17	-0.0606532	0.338561	0.255522	4.2e-05	0.0857444	0.175685	0.246707	7.81e-05	-0.271157	1.32e-05	-0.267928	1.69e-05	0.504652	1.27e-17	0.238869	0.000132932	-0.266341	1.9e-05	0.0701251	0.268377	0.0349566	0.581482	0.0286929	0.650978	-0.27245	1.2e-05	-0.276153	8.28345e-06
	Zm00001d000169	Serine/threonine-protein kinase MHK	pink			0.238225	0.000138765	0.359336	4.59e-09	0.271637	1.27e-05	-0.113814	0.07186	0.0512407	0.418927	0.505682	1.06e-17	-0.0385106	0.54365	-0.338977	3.64e-08	-0.383565	3.2e-10	0.0571584	0.367176	-0.00890804	0.888322	-0.0690092	0.276086	0.0888854	0.16033	0.766431	8.89e-50	0.420426	3.59e-12	-0.196238	0.00178471	-0.146284	0.0204226	0.0861314	0.173736	-0.446697	1.03e-13	-0.467652	3.75479e-15
	Zm00001d000175	CONTAINS InterPro DOMAIN/s: Pleckstrin-like plant (InterPro:IPR013666) Pleckstrin homology (InterPro:IPR001849); BEST Arabidopsis thaliana protein match is: FORKED 1 (TAIR:AT3G63300.1); Has 35333 Blast hits to 34131 proteins in 2444 species: Archa /.../8; Bacteria - 22429; Metazoa - 974; Fungi - 991; Plants - 531; Viruses - 0; Other Eukaryotes - 9610 (source: NCBI BLink).	grey		Low NO3	-0.259418	3.17e-05	0.0869013	0.169908	0.480301	6.85e-16	-0.0105104	0.868401	0.0342475	0.589175	-0.0884897	0.162207	0.1513	0.0164443	-0.19628	0.00178054	-0.353028	8.85e-09	-0.408791	1.57e-11	0.267259	1.78e-05	0.192361	0.00220597	0.0421284	0.506433	0.00706831	0.911279	0.150829	0.0167865	-0.462959	9.75e-15	0.0971877	0.124613	-0.255882	4.09e-05	0.517978	1.24e-18	0.51373	1.92961e-18
	Zm00001d000178	Autophagy-related protein 3	grey			-0.0468873	0.459583	0.372882	1.06e-09	0.20645	0.00100199	-0.0809058	0.201431	-0.215481	0.000587582	0.209417	0.000842878	0.0532727	0.400694	0.152581	0.0155435	-0.00208179	0.97382	0.2413	0.000112905	-0.104862	0.0973965	-0.00731403	0.908208	0.247683	7.3e-05	0.117379	0.0633423	-0.122726	0.0521394	-0.169967	0.0069546	-0.312647	4.28e-07	0.0874938	0.167004	-0.0964225	0.127622	-0.103642	0.100011
	Zm00001d000183	mstr4;monosaccharide transporter4:	yellow	4	Low NO3	-0.597365	1.15e-25	0.000893785	0.988759	0.461195	1.27e-14	-0.0326742	0.606406	0.122214	0.0531341	-0.43309	6.73e-13	0.193136	0.00211514	-0.233866	0.000185037	-0.276334	8.87e-06	-0.365366	2.41e-09	0.0687592	0.277834	0.514401	2.34e-18	-0.342806	2.49e-08	-0.36791	1.83e-09	0.277956	7.82e-06	-0.0304351	0.631308	0.128487	0.0419622	-0.0176747	0.780518	0.629872	3.75e-29	0.617499	5.4775e-28
	Zm00001d000184	mybst1;single-repeat Myb protein1:	grey			0.112135	0.0761811	0.429487	1.09e-12	-0.00788341	0.901097	0.152052	0.0159103	0.168895	0.00732409	0.343321	2.37e-08	-0.174349	0.00561154	0.223846	0.000351371	0.231919	0.000210045	0.526271	2.78e-19	-0.261684	2.69e-05	0.276071	9.06e-06	0.222069	0.000392553	0.062757	0.322041	-0.0075621	0.905109	0.0883866	0.162699	-0.534052	6.56e-20	0.53205	9.54e-20	-0.37437	9.03e-10	-0.392154	9.95613e-11
	Zm00001d000191	E3 ubiquitin-protein ligase UPL6	blue			-0.147878	0.0190767	0.78394	1.82e-53	0.39144	1.28e-10	0.109801	0.0825374	-0.0719073	0.256371	0.528256	1.93e-19	-0.142825	0.0236297	0.0284929	0.653251	0.0299191	0.637107	0.355468	6.88e-09	0.0765868	0.226631	-0.0320666	0.61312	-0.11047	0.0806729	0.108059	0.0875566	0.279234	7.07e-06	0.018682	0.768356	-0.320809	2.05e-07	0.255967	4.07e-05	-0.198198	0.00160096	-0.234937	0.000162387
	Zm00001d000194	Glycine-rich protein family	midnightblue			0.485385	3.06e-16	0.0955829	0.130988	-0.446527	1.05e-13	-0.0251503	0.691714	0.0571129	0.367558	0.304666	8.65e-07	-0.107156	0.0902513	0.408311	1.67e-11	0.509729	5.29e-18	0.392178	1.18e-10	-0.162083	0.0101087	-0.381721	3.95e-10	0.731939	2.24e-43	0.104778	0.097667	-0.396267	7.25e-11	0.0214987	0.734653	-0.112656	0.0748194	0.0457497	0.470558	-0.22899	0.00025369	-0.224367	0.000321823
	Zm00001d000196	Putative MATE efflux family protein	yellow	4		-0.187298	0.00289236	-0.0138439	0.827239	0.0530951	0.402268	0.317782	2.7e-07	0.32667	1.19e-07	-0.0416947	0.510823	0.23533	0.000168088	0.144095	0.0224054	0.0916069	0.147862	-0.2602	2.99e-05	0.315415	3.34e-07	-0.0582868	0.357777	-0.0272796	0.667114	-0.251014	5.78e-05	-0.140728	0.0257787	-0.0453927	0.474032	0.081891	0.195978	-0.370211	1.43e-09	0.574606	1.88e-23	0.566806	6.64871e-23
	Zm00001d000197	DUF3511 domain protein	purple			0.0261767	0.679814	-0.258073	3.49e-05	0.0546575	0.388544	-0.206414	0.00100408	0.0542125	0.392424	-0.21228	0.00071174	-0.220673	0.000428008	-0.685527	3.49e-36	-0.490883	1.26e-16	-0.223121	0.000367655	-0.0904959	0.15286	0.252862	5.08e-05	-0.112907	0.0741682	0.525831	3.01e-19	0.717162	6.26e-41	-0.331221	7.71e-08	0.328477	1e-07	0.144985	0.0215795	-0.38346	3.24e-10	-0.393563	8.41841e-11
	Zm00001d000199	Nicotinamide adenine dinucleotide transporter 1 chloroplastic	blue			-0.033353	0.598944	0.577029	1.11e-23	0.265983	1.95e-05	0.154131	0.0145122	-0.285964	4.14e-06	0.425462	1.86e-12	-0.25554	4.19e-05	-0.0180093	0.776472	-0.0505682	0.425066	0.249377	6.48e-05	-0.130869	0.0382722	-0.339271	3.54e-08	-0.174097	0.00568177	0.142777	0.0236775	0.236378	0.000156862	-0.124684	0.0484709	-0.0151628	0.811076	-0.0519622	0.412398	-0.169408	0.00714506	-0.212794	0.000656723
	Zm00001d000202	Charged multivesicular body protein 2a	black			0.742752	2.84e-45	-0.00411063	0.948333	-0.217981	0.000504879	-0.186541	0.0030102	0.103275	0.102599	0.386961	2.17e-10	0.0346612	0.584682	0.0724547	0.25276	-0.0648036	0.306482	0.156401	0.01311	-0.247232	7.53e-05	-0.181664	0.00387938	0.503382	1.57e-17	0.30085	1.2e-06	-0.158603	0.0118648	-0.104614	0.0981948	-0.053161	0.401684	0.0460735	0.467419	-0.276376	8.85e-06	-0.281543	5.40582e-06
	Zm00001d000204	Probable sulfate transporter 3.4	purple			-0.357935	5.32e-09	-0.200458	0.00141062	0.438317	3.3e-13	-0.29221	2.48e-06	0.00906173	0.886408	-0.307387	6.82e-07	-0.0113267	0.858284	-0.870823	9.41e-79	-0.673593	1.51e-34	-0.577702	9.59e-24	0.280744	6.28e-06	0.25985	3.07e-05	-0.428125	1.31e-12	0.387544	2.02e-10	0.888508	3.26e-86	-0.403368	3.07e-11	0.405533	2.36e-11	-0.164101	0.0091993	-0.0157991	0.803306	-0.0201099	0.750245
	Zm00001d000205	Carboxypeptidase SOL1	grey			-0.0514612	0.416925	0.517916	1.25e-18	0.346254	1.77e-08	0.248637	6.83e-05	-0.0529706	0.403375	0.390132	1.5e-10	0.0146341	0.817546	0.135755	0.0315564	-0.0218636	0.730322	0.170427	0.0068011	0.137699	0.0291779	-0.210137	0.000807957	-0.0920907	0.145724	0.0430283	0.497386	0.010729	0.86569	0.111551	0.0777342	-0.142117	0.0243376	-0.0203168	0.748737	-0.0118391	0.851945	-0.0315541	0.6174
	Zm00001d000222	sweet1a;sugars will eventually be exported transporter1a:	black			0.673153	1.74e-34	-0.00780704	0.902051	-0.11312	0.0736215	-0.0995418	0.115701	0.168277	0.00754493	0.261828	2.66e-05	-0.116694	0.0649122	0.107926	0.0879494	0.0107773	0.865091	0.273477	1.11e-05	-0.222652	0.000378576	-0.111759	0.0771783	0.547922	4.56e-21	0.233468	0.000189915	-0.152356	0.0156986	-0.0124085	0.844912	-0.00380831	0.952129	0.234892	0.000173001	-0.308212	6.35e-07	-0.316882	2.62374e-07
	Zm00001d000223	DNA repair metallo-beta-lactamase family protein	blue			-0.0312553	0.622136	0.827363	2.54e-64	0.202997	0.00122169	0.195094	0.00190062	-0.346734	1.68e-08	0.598166	9.51e-26	-0.207887	0.000921745	0.310823	5.04e-07	0.189854	0.00252473	0.597971	9.96e-26	-0.0406345	0.521638	-0.175791	0.00522336	-0.0129359	0.83841	0.00832761	0.895555	-0.0566809	0.371199	0.104768	0.0976997	-0.484746	3.39e-16	0.305278	8.2e-07	-0.30655	7.34e-07	-0.345804	1.62021e-08
	Zm00001d000224	F-box protein SKP2A	grey			0.00590857	0.92579	-0.149147	0.0180607	0.218774	0.000480996	-0.139709	0.0268819	0.305752	7.87e-07	-0.152529	0.0155793	0.292582	2.41e-06	0.000839828	0.989437	-0.121726	0.054099	-0.217655	0.000515022	0.125833	0.0464207	0.00431775	0.945734	-0.0844707	0.182213	-0.334529	5.61e-08	-0.112709	0.074682	0.19896	0.00153429	0.217063	0.0005339	-0.0342508	0.589138	0.447202	9.59e-14	0.440173	2.05589e-13
	Zm00001d000227	Pyruvate dehydrogenase E1 component subunit beta	yellow	3	Low NO3	-0.100035	0.113899	-0.358254	5.14e-09	0.144479	0.0220456	-0.111809	0.0770463	0.442555	1.84e-13	-0.28078	6.26e-06	0.393988	9.51e-11	0.0175378	0.782175	-0.047659	0.45222	-0.588236	9.3e-25	0.205272	0.0010725	-0.00432031	0.945702	0.0378018	0.551098	-0.296861	1.68e-06	-0.165649	0.00855181	-0.0450317	0.477558	0.330967	7.9e-08	-0.526899	2.47e-19	0.903302	1.7e-93	0.911791	5.29405e-99
	Zm00001d000228	protein_coding	cyan			-0.296822	1.69e-06	0.0866912	0.170946	0.767079	6.58e-50	-0.290794	2.79e-06	0.0505949	0.424822	-0.0774437	0.221461	0.276255	8.93e-06	-0.628615	5.21e-29	-0.559171	4.78e-22	-0.488944	1.72e-16	0.209914	0.000818624	0.22711	0.000286003	-0.197115	0.00170024	0.271498	1.29e-05	0.625658	1.12e-28	-0.337286	4.29e-08	0.208837	0.000871983	-0.196334	0.00177521	0.180926	0.00402916	0.173792	0.00557524
	Zm00001d000237	czog1;cis-zeatin O-glucosyltransferase1: gene intronless, genomic and cDNA sequences identical (Martin et al., 2001 PNAS 98:5922); expression high in roots and kernels (compare czog2).	yellow	1	Low NO3	-0.413986	8.19e-12	-0.152858	0.0153549	0.258924	3.29e-05	-0.0613046	0.333389	0.0278993	0.660018	-0.414852	7.34e-12	0.243161	9.95e-05	0.0284662	0.653555	-0.111869	0.0768846	-0.410056	1.34e-11	0.209334	0.000846961	0.233858	0.000185134	-0.21882	0.000479644	-0.554828	1.15e-21	-0.12042	0.0567497	0.068302	0.281049	0.250435	6.02e-05	-0.233701	0.000187038	0.909355	8.02e-97	0.896343	1.21572e-90
	Zm00001d000240	Transcription initiation factor IIF beta subunit	blue			0.0634275	0.316888	0.628178	5.84e-29	-0.013271	0.834282	0.214916	0.000607918	-0.684753	4.48e-36	0.586481	1.38e-24	-0.200122	0.00143759	0.410257	1.31e-11	0.187214	0.00290515	0.427544	1.41e-12	0.0136935	0.829086	-0.542284	1.37e-20	-0.10193	0.107178	0.0797225	0.208124	-0.323401	1.61e-07	0.160156	0.0110502	-0.350949	1.1e-08	-0.116915	0.0644028	-0.223408	0.000361124	-0.239647	0.000118514
	Zm00001d000241	Single-stranded DNA-binding protein mitochondrial	grey			0.212561	0.000699922	0.223437	0.000360478	-0.00718211	0.909857	0.2485	6.89e-05	0.226706	0.000293438	0.402952	3.23e-11	-0.0320497	0.613307	0.413375	8.85e-12	0.140769	0.0257355	0.105189	0.0963523	0.284224	4.76e-06	0.0415404	0.51239	0.0389723	0.538827	-0.13495	0.0325884	-0.358118	5.21e-09	0.271496	1.29e-05	-0.364856	2.55e-09	-0.0901029	0.154658	0.110646	0.0801886	0.121204	0.0541759
	Zm00001d000257	Transmembrane CLPTM1 family protein	blue			0.277468	8.12e-06	0.749098	1.98e-46	0.19017	0.0024824	0.17664	0.00500604	-0.102698	0.104543	0.861734	2.46e-75	-0.139594	0.0270088	0.269886	1.46e-05	0.0445149	0.482632	0.407819	1.78e-11	0.0858531	0.175136	-0.367158	1.99e-09	0.0106156	0.867096	0.27951	6.92e-06	-0.0803588	0.204505	0.117231	0.0636792	-0.446248	1.1e-13	0.0636636	0.315086	-0.271235	1.31e-05	-0.304027	8.26207e-07
	Zm00001d000294	O-succinylhomoserine sulfhydrylase	grey			0.459581	1.61e-14	-0.120333	0.0569314	-0.427245	1.47e-12	0.214564	0.000620903	0.163181	0.00960478	0.17807	0.00465877	-0.00615586	0.922694	0.213385	0.000666353	0.189284	0.00260284	0.221972	0.000394915	-0.297526	1.59e-06	-0.254388	4.55e-05	0.370645	1.36e-09	0.180659	0.00408461	-0.213265	0.000671142	-0.0224948	0.722852	-0.0416507	0.511269	-0.0110141	0.862156	-0.309645	5.59e-07	-0.293758	1.98754e-06
	Zm00001d000295	Heat shock 70 kDa protein 10 mitochondrial	green			0.623028	2.2e-28	0.45826	1.95e-14	-0.166566	0.00818791	0.194954	0.00191531	-0.0185334	0.770146	0.857882	5.85e-74	-0.0699191	0.269789	0.39112	1.33e-10	0.12951	0.0403429	0.345077	1.99e-08	-0.138108	0.0286979	-0.413382	8.84e-12	0.134037	0.0337924	0.281363	5.98e-06	-0.294901	1.98e-06	0.20092	0.00137438	-0.367904	1.84e-09	-0.133214	0.0349113	-0.292773	2.37e-06	-0.304159	8.16735e-07
	Zm00001d000298	BRASSINOSTEROID INSENSITIVE 1-associated receptor kinase 1	darkgreen			0.106543	0.0921176	0.298822	1.43e-06	-0.171377	0.0064939	0.824764	1.37e-63	-0.182672	0.00368311	0.328191	1.03e-07	-0.275371	9.56e-06	0.496127	5.31e-17	0.296278	1.77e-06	0.461053	1.29e-14	-0.130344	0.0390616	-0.177391	0.00482085	-0.0706896	0.264534	-0.144194	0.0223117	-0.327834	1.06e-07	0.168616	0.0074231	-0.121217	0.0551193	0.173263	0.00592049	-0.208522	0.000888209	-0.229536	0.000231234
	Zm00001d000299	Endosomal targeting BRO1-like domain-containing protein	grey			0.498221	3.75e-17	0.246002	8.19e-05	-0.31551	3.31e-07	0.051575	0.415894	0.0389319	0.539247	0.476205	1.3e-15	-0.435043	5.17e-13	0.09349	0.139675	0.0997351	0.114992	0.36418	2.74e-09	0.00694777	0.912786	-0.285418	4.32e-06	0.252249	5.3e-05	0.249213	6.56e-05	0.0444244	0.483523	-0.102715	0.104487	-0.146269	0.0204357	0.250894	5.83e-05	-0.451045	5.55e-14	-0.463186	7.37564e-15
	Zm00001d000300	Eukaryotic translation initiation factor 5	blue			0.418687	4.49e-12	0.63698	5.71e-30	-0.227141	0.000285437	0.208756	0.000876139	-0.163684	0.00938123	0.823018	4.19e-63	-0.259681	3.11e-05	0.467988	4.59e-15	0.243252	9.89e-05	0.569811	5.22e-23	-0.0290843	0.646537	-0.497054	4.55e-17	0.103808	0.100829	0.21038	0.00079643	-0.293393	2.25e-06	0.222585	0.000380158	-0.55623	8.68e-22	0.0999196	0.114318	-0.367027	2.02e-09	-0.391073	1.13162e-10
	Zm00001d000302	Probable protein phosphatase 2C 59	lightcyan			0.0810822	0.200446	0.423812	2.31e-12	-0.217701	0.000513591	0.279033	7.19e-06	-0.128349	0.0421857	0.160444	0.0109049	-0.451567	5.15e-14	0.350643	1.13e-08	0.375162	8.27e-10	0.812621	2.55e-60	-0.499012	3.28e-17	-0.0308797	0.626329	0.126876	0.0446232	-0.212509	0.000702082	-0.159281	0.0115029	0.132734	0.0355788	-0.211838	0.00073067	0.6499	1.64e-31	-0.448696	7.76e-14	-0.494479	5.24985e-17
	Zm00001d000305	Disulfide oxidoreductase/ electron carrier/ oxidoreductase	grey			0.0204706	0.746899	-0.112847	0.0743251	-0.269856	1.46e-05	0.0395078	0.533258	0.202538	0.00125407	0.0519784	0.412252	0.144915	0.0216436	0.0264546	0.676605	-0.0569312	0.369086	-0.264572	2.17e-05	0.0684339	0.280119	-0.210063	0.000811473	-0.0849587	0.179691	0.1295	0.0403583	-0.0523751	0.408689	0.0766452	0.226276	0.0168249	0.790821	-0.387224	2.1e-10	0.346977	1.64e-08	0.350691	9.83349e-09
	Zm00001d000307	protein_coding	grey			-0.184973	0.00326825	0.419116	4.25e-12	0.576872	1.15e-23	0.0570376	0.36819	-0.0911679	0.149822	0.115311	0.0681774	-0.029845	0.637942	0.231181	0.000220332	0.127181	0.04411	0.282366	5.52e-06	0.0129933	0.837701	0.258416	3.41e-05	-0.0756769	0.232213	-0.217252	0.0005278	-0.124948	0.0479938	0.256665	3.87e-05	-0.259922	3.06e-05	0.29623	1.78e-06	0.0545256	0.389692	0.0420815	0.505201
	Zm00001d000310	Protein LURP-one-related 5	magenta			-0.191409	0.00232251	-0.253913	4.71e-05	0.295097	1.95e-06	-0.145442	0.0211662	0.0972315	0.124443	-0.477727	1.03e-15	0.290531	2.85e-06	-0.332336	6.93e-08	-0.284957	4.49e-06	-0.188921	0.00265365	-0.274814	9.99e-06	0.806058	1.19e-58	-0.0236389	0.709377	-0.116123	0.0662451	0.237666	0.000144021	0.00524883	0.934056	0.171451	0.00647077	0.272798	1.17e-05	0.0508592	0.422403	0.0549236	0.384331
	Zm00001d000311	Outer membrane OMP85 family protein	green			0.27257	1.19e-05	0.60717	1.12e-26	0.240476	0.000119354	0.230198	0.000234758	-0.00972165	0.878197	0.724963	3.35e-42	-0.0661484	0.296531	0.286117	4.09e-06	0.131249	0.0377101	0.29551	1.89e-06	0.118931	0.0599033	-0.219936	0.000447908	0.169847	0.00699509	0.220596	0.000430047	-0.0826539	0.191831	0.0411615	0.516248	-0.412942	9.35e-12	0.00169963	0.978625	-0.166182	0.00833844	-0.180883	0.0038928
	Zm00001d000312	Ubiquitin carboxyl-terminal hydrolase 25	blue			-0.0279613	0.65931	0.535965	4.57e-20	0.482976	4.49e-16	0.00528868	0.933557	-0.247384	7.45e-05	0.277848	7.89e-06	-0.15358	0.0148721	0.0705326	0.265598	-0.0379647	0.549381	0.301462	1.14e-06	0.10349	0.101882	0.0124447	0.844466	-0.0544675	0.390198	-0.173458	0.00586392	-0.00824644	0.896568	0.0556515	0.379962	-0.0581115	0.359227	0.253024	5.02e-05	-0.0849852	0.179555	-0.116589	0.0640837
	Zm00001d000313	Ubiquitin carboxyl-terminal hydrolase 25	blue			-0.0142004	0.822863	0.652885	7.02e-32	0.508774	6.24e-18	0.0310114	0.624857	0.0351039	0.579891	0.47401	1.83e-15	-0.0394691	0.533659	0.0949965	0.133378	-0.0903434	0.153556	0.244375	9.16e-05	0.179588	0.00431385	-0.0046697	0.941318	-0.0904843	0.152913	-0.0694682	0.272897	0.0532518	0.400879	0.0312698	0.621974	-0.211995	0.000723876	0.157992	0.0121991	0.0415126	0.512672	5.07852e-05	0.999359
	Zm00001d000314	F-box protein	blue			-0.070885	0.263212	0.623149	2.13e-28	0.188851	0.00266357	0.0228813	0.71829	-0.0732999	0.247252	0.332064	7.11e-08	-0.224072	0.000346439	0.177944	0.00468851	0.180872	0.00404034	0.505857	1.03e-17	-0.00889771	0.88845	-0.00737318	0.907469	-0.0476227	0.452564	0.0208613	0.742238	0.0301306	0.634727	0.18499	0.00326535	-0.345477	1.91e-08	0.410219	1.32e-11	-0.276468	8.78e-06	-0.302422	9.49804e-07
	Zm00001d000316	NADP-dependent malic enzyme%2C chloroplastic	grey			-0.331405	7.58e-08	0.253031	5.01e-05	0.206932	0.000974388	-0.0711289	0.261568	-0.156846	0.0128491	-0.20158	0.00132407	0.114017	0.0713505	-0.0633963	0.317127	-0.0423581	0.504115	0.229945	0.00023861	-0.114384	0.0704387	0.30472	8.61e-07	-0.200761	0.0013868	-0.288939	3.25e-06	0.125583	0.0468611	0.235613	0.000164991	-0.0737677	0.24424	0.385669	2.51e-10	-0.0857309	0.175753	-0.106365	0.0913612
	Zm00001d000328	Protein SIEL	blue			-0.329045	9.48e-08	0.635783	7.87e-30	0.698739	4.33e-38	-0.0677979	0.284624	-0.0782894	0.216442	0.310464	5.2e-07	0.062653	0.322846	-0.246606	7.86e-05	-0.276397	8.83e-06	-0.0140129	0.825164	0.298651	1.45e-06	0.112586	0.0750015	-0.188281	0.00274563	0.163523	0.00945212	0.429355	1.11e-12	-0.13409	0.033722	-0.138581	0.0281502	0.0332778	0.599768	0.0390093	0.538441	0.0109946	0.86185
	Zm00001d000329	DNA mismatch repair protein MSH5	grey			-0.540184	2.05e-20	0.47409	1.81e-15	0.56846	6.95e-23	-0.00230556	0.971007	-0.1258	0.0464785	0.00440403	0.944651	0.132178	0.036364	-0.192663	0.00217015	-0.203637	0.00117791	-0.0910523	0.150341	0.184077	0.00342438	0.227927	0.000271511	-0.298528	1.46e-06	-0.136478	0.030653	0.316301	3.09e-07	-0.0447153	0.480661	-0.0684273	0.280165	-0.0120068	0.849872	0.231511	0.000215672	0.213484	0.00063002
	Zm00001d000339	Ethylene-responsive transcription factor 4%3B Putative AP2/EREBP transcription factor superfamily protein	magenta			-0.424008	2.25e-12	-0.147943	0.0190233	0.283008	5.24e-06	-0.093152	0.141118	0.282699	5.38e-06	-0.512997	2.99e-18	0.0128406	0.839584	-0.294388	2.07e-06	-0.139944	0.0266246	-0.121889	0.0537742	-0.00127988	0.983903	0.941649	9.54e-120	-0.0878091	0.165474	-0.20923	0.000852146	0.336186	4.78e-08	-0.0265788	0.675173	0.0335408	0.596887	0.437805	3.55e-13	0.141714	0.024748	0.138189	0.0279706
	Zm00001d000345	protein_coding	black			0.656362	2.59e-32	-0.343267	2.38e-08	-0.554572	1.21e-21	0.190647	0.00241968	0.533971	6.66e-20	0.223672	0.000355223	0.108978	0.0848781	0.234964	0.000172188	0.185432	0.00319064	-0.0113487	0.858012	-0.291374	2.66e-06	-0.254703	4.45e-05	0.385085	2.69e-10	0.268521	1.61e-05	-0.257693	3.59e-05	0.0952444	0.132364	-0.0342539	0.589105	-0.207952	0.00091827	-0.068927	0.27666	-0.0530925	0.400404
	Zm00001d000349	Preprotein translocase subunit SCY1 chloroplastic	green			0.2909	2.77e-06	0.526241	2.79e-19	0.0353375	0.57737	0.202629	0.00124761	0.0488512	0.440977	0.742945	2.62e-45	-0.0642494	0.310645	0.334397	5.68e-08	0.135977	0.0312768	0.269971	1.45e-05	0.143992	0.022502	-0.334845	5.44e-08	0.213231	0.000672532	0.295144	1.94e-06	-0.126616	0.0450663	-0.0529545	0.403518	-0.449235	7.19e-14	-0.0565563	0.372253	-0.115058	0.0687869	-0.128372	0.0413293
	Zm00001d000350	Preprotein translocase subunit SCY1 chloroplastic	grey			0.276597	8.7e-06	0.428117	1.31e-12	0.115744	0.0671391	0.107838	0.0882079	0.442438	1.87e-13	0.578473	8.11e-24	-0.0506296	0.424504	0.168512	0.00746043	0.169415	0.00714279	0.267726	1.71e-05	-0.00488195	0.938656	-0.0351764	0.579107	0.259091	3.25e-05	0.298172	1.51e-06	0.0640168	0.312404	-0.0260268	0.681547	-0.323926	1.53e-07	0.153114	0.0151818	-0.168305	0.0075349	-0.184897	0.00315828
	Zm00001d000357	Fatty-acid-binding protein 2	grey			-0.467415	5e-15	0.244555	9.05e-05	0.395339	8.1e-11	0.0625686	0.323499	0.0138784	0.826816	-0.10445	0.0987257	0.45779	2.09e-14	-0.0789048	0.212841	-0.0717637	0.257325	-0.157643	0.0123939	0.0717584	0.25736	0.527699	2.14e-19	-0.173085	0.00597286	-0.150039	0.017375	0.117206	0.0637368	0.0257665	0.684561	-0.170089	0.00691356	-0.085239	0.178254	0.285514	4.29e-06	0.287111	3.44605e-06
	Zm00001d000358	Auxin response factor 16	grey			-0.208767	0.00087558	-0.0747132	0.238231	0.131079	0.0379604	-0.0791824	0.211231	0.0171048	0.787423	-0.216816	0.000541987	-0.371963	1.18e-09	-0.418079	4.86e-12	-0.116906	0.0644237	0.0037165	0.953281	-0.0216111	0.733318	0.190951	0.00238045	-0.206452	0.00100187	0.202477	0.00125843	0.546044	6.58e-21	-0.245698	8.37e-05	0.146222	0.0204766	0.167977	0.00765447	-0.352266	9.58e-09	-0.364885	2.19546e-09
	Zm00001d000379	ADP-ribosylation factor-like A1A	grey			0.109835	0.0824426	0.00123971	0.984408	-0.247553	7.36e-05	0.125022	0.0478597	0.172552	0.00613119	0.134055	0.0337688	0.297359	1.61e-06	0.234971	0.000172111	0.0626786	0.322647	-0.095634	0.130781	-0.0361141	0.569027	-0.265699	2e-05	0.253456	4.87e-05	-0.0276159	0.66326	-0.300795	1.21e-06	-0.0228645	0.718488	-0.104646	0.0980906	-0.281456	5.93e-06	0.266856	1.83e-05	0.278264	7.01602e-06
	Zm00001d000380	Encodes a protein whose expression is responsive to nematode infection.	black			0.680896	1.54e-35	-0.277069	8.38e-06	-0.317106	2.87e-07	0.0278263	0.660853	0.495826	5.58e-17	0.144182	0.0223237	0.110663	0.0801419	0.115379	0.0680124	0.107687	0.0886573	0.110303	0.081136	-0.41998	3.8e-12	0.0459947	0.468183	0.607544	1.03e-26	0.391058	1.34e-10	-0.153598	0.0148601	-0.0114913	0.856248	0.0233879	0.712325	0.102713	0.104492	-0.22421	0.000343458	-0.215721	0.000550221
	Zm00001d000381	Putative ARM repeat-containing protein containing family protein	black			0.677914	3.95e-35	-0.0803241	0.204701	-0.127853	0.042993	-0.210283	0.000801007	0.16857	0.00743942	0.393928	9.58e-11	0.230034	0.000237251	0.283246	5.15e-06	0.0660545	0.297219	-0.0732745	0.247417	-0.0667483	0.292163	-0.311715	4.66e-07	0.395282	8.15e-11	0.0930647	0.141493	-0.373434	1e-09	0.109664	0.0829246	-0.0674131	0.287372	-0.253854	4.73e-05	0.22546	0.000317487	0.237804	0.000134159
	Zm00001d000390	Putative RING zinc finger domain superfamily protein	blue			-0.0250776	0.69256	-0.476483	1.25e-15	0.0942744	0.136369	-0.0879239	0.16492	0.596661	1.35e-25	-0.287096	3.77e-06	0.360225	4.18e-09	-0.499716	2.92e-17	-0.287455	3.67e-06	-0.526627	2.6e-19	0.144327	0.0221871	0.336316	4.72e-08	0.0714944	0.259119	0.438614	3.17e-13	0.391931	1.21e-10	-0.197329	0.00168015	0.250711	5.91e-05	-0.175557	0.00528446	0.0273004	0.666874	0.0537032	0.395
	Zm00001d000391	Probable protein phosphatase 2C 47	grey			0.057365	0.365443	0.451846	4.95e-14	0.235503	0.000166183	-0.067809	0.284544	-0.183073	0.00360762	0.544045	9.72e-21	0.0444878	0.482898	-0.055012	0.38547	-0.0660513	0.297242	0.0861765	0.17351	0.161159	0.0105507	-0.23074	0.000226692	-0.0675368	0.286486	0.451836	4.95e-14	0.16551	0.00860823	-0.0652967	0.302808	-0.281316	6e-06	-0.132875	0.0353816	-0.257888	3.54e-05	-0.26118	2.58786e-05
	Zm00001d000396	Protein kinase superfamily protein	grey			0.135885	0.031392	0.102071	0.10669	0.171982	0.00630502	0.00434814	0.945353	0.236199	0.000158725	0.073204	0.247873	0.154169	0.0144874	0.0263143	0.678224	0.00666837	0.91628	-0.0763779	0.227904	-0.0480406	0.448604	-0.113032	0.0738476	0.385426	2.59e-10	-0.0517275	0.414516	-0.0426621	0.501057	-0.28258	5.43e-06	0.206719	0.000986463	-0.156784	0.0128853	0.250667	5.92e-05	0.239602	0.000118877
	Zm00001d000399	cps2;chloroplast protein synthesis2: CPN60 ortholog; 20-fold reduced RUBISCO, 2-fold reduced thylakoid polypeptides, decreased chloroplast polysomes (aka hcf133)Chaperonin60 a1. Molecular chaperone involved in Rubisco assembly. Also affects distribution of ribosomes on chloroplast mRNAs. (A. Barkan, 2015)	yellow	2	Low NO3	-0.215772	0.000577352	-0.0322398	0.611203	0.257849	3.55e-05	-0.0609783	0.335974	0.0433539	0.494134	-0.111584	0.0776459	0.23831	0.000137984	0.222926	0.000372164	0.0176331	0.781021	-0.316618	3e-07	0.31905	2.4e-07	-0.0515793	0.415856	-0.072907	0.249802	-0.472573	2.28e-15	-0.321097	1.99e-07	0.0636545	0.315156	0.10618	0.093238	-0.331147	7.76e-08	0.847566	1.82e-70	0.843134	1.38495e-69
	Zm00001d000401	FAD-dependent oxidoreductase family protein	grey			-0.318326	2.57e-07	0.354255	7.8e-09	0.313795	3.87e-07	0.058722	0.354193	-0.0297008	0.639568	0.159726	0.0112707	-0.285109	4.43e-06	-0.0804369	0.204064	-0.0420446	0.50728	0.0108615	0.864047	0.614726	1.77e-27	-0.0778575	0.218995	-0.257431	3.66e-05	-0.0564209	0.3734	0.258295	3.44e-05	0.00888549	0.888603	-0.115266	0.0682857	0.0621114	0.327054	0.121969	0.0536162	0.098241	0.119079
	Zm00001d000402	myosin heavy chain-related	black			0.809504	1.61e-59	0.0431995	0.495675	-0.31165	4.68e-07	0.143718	0.0227627	0.167031	0.00800859	0.45804	2.02e-14	-0.12537	0.0472387	0.258362	3.42e-05	0.197245	0.00168802	0.404686	2.61e-11	-0.458518	1.88e-14	-0.320849	2.04e-07	0.445842	1.16e-13	0.239282	0.000129311	-0.209035	0.000861968	0.122293	0.0529806	0.00634472	0.92033	0.160806	0.0107242	-0.45912	1.72e-14	-0.467838	3.64951e-15
	Zm00001d000403	Protein binding protein	blue		Low NO3	-0.545041	8.01e-21	0.380485	4.55e-10	0.423029	2.56e-12	0.0776261	0.220372	-0.346747	1.68e-08	-0.137708	0.0291668	0.0247532	0.696339	0.218224	0.000497459	-0.00721096	0.909496	0.0251697	0.691489	0.260341	2.96e-05	0.0741324	0.24191	-0.279196	7.09e-06	-0.577616	9.77e-24	-0.208556	0.000886473	0.0984727	0.119685	-0.0455035	0.472952	-0.0297343	0.639189	0.592371	3.63e-25	0.564219	1.14586e-22
	Zm00001d000406	Endochitinase EP3	yellow	4	Low NO3	-0.30992	5.46e-07	-0.0842597	0.183311	0.18454	0.00334289	-0.158309	0.0120248	0.0821905	0.194342	-0.144633	0.0219029	0.339068	3.61e-08	-0.0549418	0.386078	-0.139052	0.0276147	-0.438946	3.03e-13	0.179515	0.00432984	-0.00247108	0.968927	-0.17859	0.00453803	-0.112069	0.0763574	0.0266167	0.674736	0.0465562	0.462763	-0.0177392	0.779737	-0.463625	8.83e-15	0.619883	4.88e-28	0.625379	7.30336e-29
	Zm00001d000408	EIN3-binding F-box protein 1	grey			-0.125637	0.0467659	0.153641	0.0148314	-0.137079	0.0299191	0.0396164	0.532133	0.260544	2.92e-05	-0.0152817	0.809622	-0.279105	7.15e-06	0.138791	0.0279113	0.41023	1.31e-11	0.361261	3.74e-09	-0.0211644	0.738628	0.103929	0.100429	0.0749664	0.236639	-0.160361	0.0109465	0.0573722	0.365383	0.224416	0.000339041	-0.317844	2.68e-07	0.387827	1.96e-10	-0.186115	0.0030784	-0.195362	0.00179521
	Zm00001d000419	HAD-superfamily hydrolase subfamily IG 5'-nucleotidase	blue			-0.0966096	0.126881	0.789392	1.1e-54	0.252262	5.3e-05	0.165489	0.00861705	-0.206258	0.00101316	0.442976	1.73e-13	-0.227509	0.000278835	0.303887	9.25e-07	0.175723	0.00524089	0.599249	7.38e-26	-0.0839329	0.185022	0.0431724	0.495946	0.02739	0.665847	-0.122995	0.0516221	-0.05288	0.40418	0.169335	0.00717056	-0.408718	1.59e-11	0.476226	1.3e-15	-0.185197	0.00323016	-0.224715	0.000314819
	Zm00001d000424	Phytolongin Phyl1.1	magenta			-0.366751	2.08e-09	-0.272373	1.2e-05	0.378173	5.9e-10	-0.137622	0.0292693	0.446255	1.1e-13	-0.505989	1.01e-17	0.104824	0.0975185	-0.541746	1.52e-20	-0.290022	2.97e-06	-0.323383	1.61e-07	0.0710386	0.262176	0.778458	2.82e-52	-0.0869098	0.169866	0.111003	0.0792128	0.546335	6.22e-21	-0.234959	0.000172241	0.231193	0.000220157	0.185134	0.00324083	0.0652822	0.302916	0.0645993	0.306073
	Zm00001d000428	Transmembrane 9 superfamily member 9	grey		Low NO3	-0.351401	1.05e-08	0.372283	1.14e-09	0.525401	3.25e-19	0.0720178	0.25564	0.136957	0.0300667	0.0921289	0.145556	0.240995	0.000115254	0.193186	0.00210943	0.0247728	0.696111	-0.137324	0.029624	0.279984	6.67e-06	0.32908	9.45e-08	-0.103729	0.10109	-0.380924	4.33e-10	-0.110949	0.0793597	0.117137	0.0638943	-0.284634	4.6e-06	-0.0917471	0.14724	0.600754	5.18e-26	0.597082	7.85044e-26
	Zm00001d000430	mgt1;magnesium transporter1: encodes CorA/MRS2/MGT-type magnesium transporter	grey			-0.18025	0.0041709	0.300796	1.21e-06	0.0798246	0.20754	-0.0472758	0.455868	-0.113594	0.0724148	0.0318359	0.615678	0.311412	4.78e-07	0.0861956	0.173415	0.11419	0.0709192	0.205058	0.00108576	-0.353386	8.53e-09	0.367142	1.99e-09	0.0837496	0.185987	-0.118126	0.0616673	-0.0172587	0.785557	0.101247	0.109564	-0.366298	2.18e-09	0.197565	0.0016583	-0.086159	0.173598	-0.0838878	0.1835
	Zm00001d000432	pescadillo-related	blue			-0.0220229	0.728434	0.828121	1.55e-64	0.130706	0.0385152	0.145532	0.0210855	-0.470485	3.14e-15	0.610963	4.47e-27	-0.189556	0.00256526	0.435463	4.88e-13	0.110186	0.0814622	0.490931	1.25e-16	0.13162	0.0371673	-0.280445	6.43e-06	-0.0958013	0.130106	-0.164837	0.00888645	-0.304946	8.44e-07	0.151417	0.0163599	-0.553393	1.54e-21	0.082507	0.192625	-0.101026	0.110344	-0.128789	0.0406683
	Zm00001d000434	Adenine/guanine permease AZG1	grey			-0.361877	3.51e-09	-0.0936893	0.138829	0.0900157	0.155059	-0.00523066	0.934284	0.251462	5.6e-05	-0.243959	9.43e-05	0.210474	0.000792058	-0.0011406	0.985655	0.132341	0.0361319	-0.257969	3.52e-05	0.44899	7.44e-14	0.148055	0.0189321	0.0301482	0.63453	-0.165539	0.00859641	-0.0371143	0.558368	-0.116002	0.066528	-0.00967791	0.878741	-0.227421	0.000280407	0.351649	1.02e-08	0.37665	5.98581e-10
	Zm00001d000435	Pentatricopeptide repeat-containing protein	blue			-0.506834	8.72e-18	0.61633	1.19e-27	0.531539	1.05e-19	-0.0355369	0.575223	-0.480793	6.34e-16	0.0277572	0.661643	-0.0497667	0.432451	0.0941392	0.136934	0.0487268	0.442142	0.257638	3.61e-05	0.137132	0.0298552	0.0939881	0.137568	-0.333109	6.43e-08	-0.399161	5.12e-11	0.0251511	0.691705	0.201911	0.00129947	-0.158406	0.0119714	0.153872	0.0146802	0.138746	0.0279616	0.110639	0.0790031
	Zm00001d000436	Mitochondrial import inner membrane translocase subunit Tim17/Tim22/Tim23 family protein	blue			0.140812	0.0256892	0.658671	1.33e-32	0.0967794	0.126212	0.191911	0.00226034	-0.00446425	0.943896	0.570155	4.85e-23	-0.279262	7.06e-06	0.493715	7.91e-17	0.396821	6.79e-11	0.640032	2.5e-30	-0.0650562	0.304596	-0.199034	0.00152797	0.044447	0.4833	-0.109156	0.0843692	-0.227538	0.000278329	0.283388	5.09e-06	-0.454077	3.59e-14	0.300353	1.25e-06	-0.187944	0.00279518	-0.224597	0.000317169
	Zm00001d000439	SNARE associated Golgi protein family	yellow	3	Low NO3	-0.186353	0.00304015	-0.196332	0.00177544	0.0433589	0.494084	-0.238776	0.00013376	0.187051	0.00293037	-0.34671	1.69e-08	0.229014	0.000253307	0.0876229	0.166376	0.129666	0.0400995	-0.229723	0.000242044	-0.0829079	0.190465	-0.0555485	0.380847	0.0848847	0.180071	-0.376245	7.33e-10	-0.16965	0.00706228	0.0560694	0.376389	0.311527	4.73e-07	-0.214669	0.000617026	0.591352	4.58e-25	0.597445	7.20852e-26
	Zm00001d000443	Putative WEB family protein chloroplastic	black			0.545018	8.04e-21	0.458475	1.89e-14	-0.198224	0.00159864	0.0517903	0.413948	-0.420778	3.43e-12	0.724226	4.43e-42	-0.0846843	0.181106	0.301888	1.1e-06	0.114951	0.0690482	0.479976	7.21e-16	-0.363	3.11e-09	-0.437415	3.74e-13	0.200015	0.00144623	0.442442	1.87e-13	-0.228394	0.000263549	0.180833	0.00404846	-0.375246	8.19e-10	0.024011	0.705014	-0.535588	4.91e-20	-0.547167	3.68753e-21
	Zm00001d001763	Probable methyltransferase	darkred			0.389922	1.53e-10	-0.268807	1.58e-05	-0.184931	0.00327542	0.169622	0.00707184	0.798178	9.9e-57	0.111699	0.0773387	0.127122	0.0442089	0.0796938	0.208288	0.151096	0.0165921	-0.0586859	0.354489	-0.0981922	0.120747	0.110131	0.0816151	0.41765	5.13e-12	0.237661	0.000144075	-0.0324315	0.609084	-0.0907319	0.151788	-0.0245861	0.698289	0.0308205	0.626991	0.0167213	0.792079	0.0243356	0.700073
	Zm00001d001765	Exocyst complex component EXO70A1	blue			-0.0117174	0.85345	0.775134	1.43e-51	0.00963695	0.879251	0.353441	8.48e-09	-0.18994	0.00251322	0.534032	6.58e-20	-0.199219	0.00151224	0.431165	8.72e-13	0.333396	6.26e-08	0.714163	1.88e-40	-0.170374	0.00681875	-0.0511408	0.419836	0.0262384	0.679101	0.0173298	0.784695	-0.212781	0.000690807	0.309737	5.55e-07	-0.503728	1.48e-17	0.396561	7e-11	-0.408637	1.6e-11	-0.437442	3.00164e-13
	Zm00001d001766	protein_coding	magenta			-0.350769	1.12e-08	-0.144735	0.0218089	0.225191	0.000322921	-0.0354405	0.57626	0.442788	1.78e-13	-0.433409	6.45e-13	-0.0197824	0.755133	-0.290447	2.87e-06	-0.115688	0.067273	-0.0964193	0.127635	0.157154	0.0126718	0.891266	1.72e-87	-0.0656391	0.300274	-0.194585	0.00195443	0.37099	1.31e-09	-0.0706118	0.265061	0.00246891	0.968954	0.479482	7.8e-16	0.0911024	0.150116	0.0877806	0.163919
	Zm00001d001769	E3 ubiquitin-protein ligase PUB23	grey			0.0833843	0.187921	0.0375605	0.553644	-0.188002	0.00278652	0.0362651	0.567412	-0.139198	0.0274502	-0.0182438	0.773639	-0.183088	0.00360474	0.284124	4.8e-06	0.365141	2.47e-09	0.366391	2.16e-09	-0.120831	0.0559037	0.373225	1.02e-09	0.12969	0.0400631	-0.215964	0.000570683	-0.185278	0.00321641	0.331414	7.57e-08	-0.279363	7e-06	0.393741	9.79e-11	-0.161662	0.010308	-0.161661	0.0100065
	Zm00001d001771	Eukaryotic aspartyl protease family protein	grey			0.0382826	0.54604	-0.0353081	0.577687	-0.0577891	0.361903	0.164975	0.00882862	0.038573	0.542997	-0.0545154	0.389781	-0.305727	7.88e-07	-0.356867	5.94e-09	-0.252488	5.21e-05	0.0589273	0.352509	-0.168932	0.00731091	0.090579	0.152481	-0.093051	0.141552	0.277488	8.11e-06	0.394816	8.62e-11	-0.222066	0.000392616	0.315616	3.28e-07	0.24175	0.000109524	-0.36895	1.64e-09	-0.397403	5.30834e-11
	Zm00001d001772	Protein YLS9	grey			-0.156535	0.0130305	0.000508685	0.993602	0.249028	6.64e-05	0.0315323	0.619051	0.212593	0.000698575	-0.206058	0.00102493	0.234294	0.000179925	0.0094225	0.881918	-0.0816707	0.197188	-0.122596	0.0523905	0.13173	0.0370082	0.546302	6.26e-21	-0.0140023	0.825294	-0.376229	7.34e-10	-0.0265324	0.675707	0.12265	0.0522861	0.0272587	0.667353	0.225375	0.000319198	0.329542	9.05e-08	0.330582	7.27166e-08
	Zm00001d001774	Probable CCR4-associated factor 1 homolog 11	magenta			-0.502431	1.85e-17	-0.0364248	0.565705	0.352812	9.05e-09	-0.127369	0.0437944	-0.0489595	0.439962	-0.459126	1.72e-14	0.0698028	0.270588	-0.255702	4.15e-05	-0.199401	0.0014969	-0.137582	0.0293169	0.0610251	0.335602	0.900128	7.73e-92	-0.209793	0.000824431	-0.274764	1e-05	0.263782	2.3e-05	-0.000666135	0.991622	-0.0516252	0.41544	0.339775	3.36e-08	0.175213	0.00537584	0.176371	0.00489982
	Zm00001d001779	Casparian strip membrane protein 4	black			0.719412	2.72e-41	-0.0413984	0.513834	-0.49728	4.39e-17	0.0363729	0.56626	0.142749	0.0237054	0.283842	4.91e-06	-0.125237	0.0474753	0.405248	2.44e-11	0.430606	9.4e-13	0.466583	5.67e-15	-0.356621	6.1e-09	-0.242281	0.000105661	0.675701	7.89e-35	0.102816	0.104145	-0.372565	1.1e-09	0.0573218	0.365805	-0.0401282	0.526843	0.244378	9.16e-05	-0.331459	7.54e-08	-0.334133	5.15981e-08
	Zm00001d001780	CASP-like protein 1	blue			0.158766	0.0117768	0.665788	1.62e-33	0.131399	0.0374901	-0.108995	0.0848291	-0.212273	0.000712032	0.715629	1.1e-40	0.143298	0.0231675	0.402148	3.57e-11	0.211588	0.000741568	0.22994	0.000238685	0.281122	6.09e-06	-0.41295	9.34e-12	0.090385	0.153366	0.10103	0.11033	-0.296907	1.68e-06	0.254896	4.39e-05	-0.547014	5.44e-21	-0.216573	0.000550014	0.0160154	0.800669	0.0213906	0.734917
	Zm00001d001785	C2 calcium/lipid-binding plant phosphoribosyltransferase family protein	black			0.886192	3.63e-85	0.121333	0.0548857	-0.286117	4.09e-06	0.0297199	0.639351	0.113666	0.0722338	0.568048	7.58e-23	-0.0392451	0.535986	0.383043	3.4e-10	0.228122	0.000268168	0.399152	5.13e-11	-0.344918	2.02e-08	-0.33332	6.31e-08	0.514303	2.38e-18	0.185751	0.00313779	-0.380958	4.31e-10	0.231775	0.000212017	-0.135092	0.0324038	0.101994	0.106957	-0.344096	2.19e-08	-0.34948	1.1137e-08
	Zm00001d001786	Probable LRR receptor-like serine/threonine-protein kinase	grey			0.418679	4.5e-12	0.00375571	0.952789	-0.170327	0.00683442	-0.170364	0.00682215	0.199557	0.00148389	0.142436	0.0240165	-0.123979	0.0497657	-0.14595	0.0207151	0.0209784	0.740843	0.263785	2.3e-05	-0.454784	3.24e-14	-0.0696597	0.271574	0.313945	3.82e-07	0.398875	5.3e-11	0.208813	0.000873223	-0.0677736	0.284797	0.125239	0.0474719	0.268904	1.57e-05	-0.513201	2.89e-18	-0.52616	2.04063e-19
	Zm00001d001787	Pre-mRNA cleavage factor Im 25 kDa subunit 2	grey			-0.460439	1.42e-14	0.372184	1.15e-09	0.388228	1.87e-10	0.0528568	0.404387	0.124388	0.0490122	-0.0788703	0.213042	0.102131	0.106482	0.244079	9.35e-05	0.0633429	0.317536	0.0552016	0.383833	0.272561	1.19e-05	0.326621	1.19e-07	-0.168211	0.00756906	-0.592994	3.15e-25	-0.16588	0.00845889	0.132443	0.0359879	-0.227513	0.000278777	0.179859	0.00425474	0.508988	6.02e-18	0.494142	5.55188e-17
	Zm00001d001788	K(+) efflux antiporter 2 chloroplastic	grey			0.0909198	0.150938	-0.149404	0.0178603	0.131183	0.0378068	0.0172216	0.786007	0.122627	0.05233	-0.0349467	0.58159	0.0829221	0.190388	0.00712908	0.910519	0.0124039	0.84497	-0.329879	8.76e-08	0.140976	0.0255161	-0.259931	3.05e-05	0.066708	0.292455	-0.215252	0.00059573	-0.0849226	0.179877	-0.131703	0.0370478	0.61494	1.68e-27	-0.381025	4.28e-10	0.54432	9.21e-21	0.537603	2.37347e-20
	Zm00001d001789	Phosphomannomutase	green			0.74001	8.78e-45	0.294546	2.04e-06	-0.330834	8e-08	0.269059	1.55e-05	-0.111002	0.0792174	0.777833	3.84e-52	-0.0884388	0.16245	0.541786	1.5e-20	0.290368	2.89e-06	0.398138	5.79e-11	-0.161894	0.0101975	-0.506088	9.91e-18	0.359301	4.6e-09	0.301509	1.13e-06	-0.493141	8.69e-17	0.161658	0.0103099	-0.289361	3.14e-06	-0.104553	0.0983924	-0.295832	1.84e-06	-0.294898	1.80598e-06
	Zm00001d001790	Cysteine protease ATG4a	blue			0.196644	0.00174509	0.595672	1.7e-25	-0.10292	0.103792	0.194034	0.00201415	-0.102126	0.106498	0.578527	8.02e-24	-0.163598	0.00941923	0.448699	7.75e-14	0.390668	1.41e-10	0.573099	2.59e-23	-0.152605	0.0155277	-0.428906	1.18e-12	0.25576	4.13e-05	0.0784378	0.21557	-0.232765	0.000198818	0.0783172	0.216278	-0.437976	3.46e-13	0.13511	0.0323807	-0.282432	5.49e-06	-0.30295	9.07337e-07
	Zm00001d001797	Protein MIS12 homolog	green			0.308708	6.07e-07	0.474118	1.8e-15	0.0320804	0.612967	0.164824	0.00889193	-0.118192	0.0615214	0.708153	1.63e-39	-0.0144426	0.819892	0.53417	6.41e-20	0.293756	2.18e-06	0.293793	2.18e-06	-0.0151446	0.811298	-0.388626	1.79e-10	0.08344	0.187625	0.133072	0.035108	-0.392055	1.19e-10	0.384038	3.03e-10	-0.45963	1.6e-14	-0.150182	0.0172672	0.00207281	0.973933	-0.00125408	0.984164
	Zm00001d001798	mis12b;minichromosome instability12b: encodes a kinetochore protein required for meiosis I	blue			0.0308859	0.62626	0.708384	1.5e-39	-0.140082	0.0264731	0.20895	0.000866252	-0.511955	3.59e-18	0.46259	1.03e-14	-0.262411	2.55e-05	0.549045	3.65e-21	0.461094	1.29e-14	0.757512	5.09e-48	-0.169798	0.00701165	-0.326644	1.19e-07	0.0659084	0.298291	-0.234756	0.000174551	-0.370907	1.32e-09	0.290528	2.85e-06	-0.508246	6.84e-18	0.292984	2.33e-06	-0.369449	1.55e-09	-0.392506	9.54773e-11
	Zm00001d001799	partner of SLD five 1	green			0.244056	9.36e-05	0.418828	4.41e-12	-0.0410043	0.517852	0.224054	0.000346823	-0.104486	0.0986113	0.66064	7.46e-33	-0.338133	3.95e-08	0.221453	0.000407851	0.0980877	0.121145	0.190684	0.00241489	0.121068	0.055421	-0.497882	3.97e-17	-0.023521	0.710761	0.231887	0.000210484	-0.0388872	0.539714	-0.0792992	0.210556	-0.338087	3.97e-08	-0.216207	0.000562355	-0.180903	0.00403393	-0.195069	0.00182449
	Zm00001d001800	GDSL esterase/lipase CPRD49	grey			-0.115652	0.0673599	-0.0350771	0.58018	0.28483	4.53e-06	-0.476466	1.25e-15	0.00701574	0.911936	-0.0285725	0.652346	0.308102	6.41e-07	-0.593865	2.58e-25	-0.500044	2.76e-17	-0.428462	1.25e-12	0.244488	9.09e-05	0.235335	0.000168035	-0.146956	0.0198449	0.469056	3.9e-15	0.54492	8.2e-21	-0.179112	0.00441952	-0.051802	0.413842	-0.168406	0.0074983	-0.106111	0.0934512	-0.0829382	0.188528
	Zm00001d001802	GDSL esterase/lipase CPRD49	grey			-0.0654437	0.301718	-0.180991	0.00401584	0.211025	0.000766713	-0.244604	9.02e-05	0.545811	6.89e-21	-0.137857	0.0289912	0.297487	1.6e-06	-0.490452	1.35e-16	-0.320574	2.09e-07	-0.373607	9.82e-10	0.127024	0.0443729	0.448965	7.47e-14	0.0111178	0.860871	0.348963	1.34e-08	0.509997	5.05e-18	-0.104474	0.0986488	0.0363729	0.56626	0.0312822	0.621836	-0.000800068	0.989937	0.0163303	0.796036
	Zm00001d001803	Plasma-membrane choline transporter family protein	green			0.404266	2.75e-11	0.489552	1.56e-16	0.240958	0.000115546	-0.195275	0.00188179	0.0043903	0.944824	0.700656	2.24e-38	-0.0565013	0.372718	-0.11932	0.059066	-0.192506	0.00218881	0.152794	0.0153981	0.0848654	0.180171	-0.153421	0.0149767	0.190471	0.00244267	0.59001	6.22e-25	0.208737	0.00087712	-0.09571	0.130474	-0.276026	9.09e-06	0.0243758	0.700745	-0.401198	4e-11	-0.410902	1.00059e-11
	Zm00001d001807	protein_coding	grey			-0.00664678	0.91655	0.130808	0.0383635	0.274559	1.02e-05	-0.0550188	0.385411	0.25933	3.19e-05	0.218591	0.000486411	0.195996	0.00180869	0.0714887	0.259158	-0.0974027	0.123778	-0.138034	0.0287841	0.325062	1.38e-07	0.0577092	0.362569	-0.129909	0.0397255	0.0469468	0.459013	-0.060352	0.34097	0.153835	0.0147044	-0.23054	0.000229635	-0.13216	0.0363893	0.187876	0.00280521	0.193985	0.00193697
	Zm00001d001808	CONTAINS InterPro DOMAIN/s: Bystin (InterPro:IPR007955); Has 475 Blast hits to 467 proteins in 210 species: Archae - 0; Bacteria - 9; Metazoa - 155; Fungi - 139; Plants - 55; Viruses - 0; Other Eukaryotes - 117 (source: NCBI BLink).	blue			0.201831	0.00130543	0.699961	2.85e-38	0.122783	0.0520278	0.212387	0.000707232	-0.271891	1.25e-05	0.767267	6.03e-50	-0.250588	5.96e-05	0.354933	7.27e-09	0.0812719	0.199392	0.362152	3.4e-09	0.212712	0.000693647	-0.334097	5.85e-08	-0.095443	0.131555	0.0494738	0.435169	-0.203757	0.00116984	0.0841089	0.184099	-0.492808	9.18e-17	-0.0505279	0.425436	-0.15222	0.0157932	-0.174052	0.0055036
	Zm00001d001809	RNA polymerase II transcription factor B subunit 2	blue			-0.220375	0.00043594	0.534527	6e-20	0.707362	2.16e-39	-0.0724023	0.253104	-0.127364	0.0438034	0.259847	3.07e-05	0.0951956	0.132563	-0.126496	0.0452717	-0.161834	0.0102263	0.00121065	0.984774	0.174195	0.00565444	0.130692	0.0385371	-0.174234	0.00564352	-0.0149917	0.813169	0.240907	0.000115942	0.0629674	0.320419	-0.0694926	0.272729	0.0538267	0.395807	0.0427658	0.500016	0.0296308	0.639016
	Zm00001d001811	Tetraspanin-19	grey			-0.268582	1.61e-05	-0.0145876	0.818116	0.0723001	0.253776	0.22423	0.000343018	-0.0313713	0.620843	-0.274648	1.01e-05	-0.164237	0.00914079	-0.288949	3.25e-06	-0.184793	0.00329903	0.038289	0.545973	-0.0736958	0.244702	0.518522	1.13e-18	-0.205267	0.00107279	-0.0984506	0.119768	0.314372	3.67e-07	-0.12794	0.0428514	0.19933	0.00150287	0.372612	1.1e-09	-0.148066	0.0189228	-0.17179	0.006156
	Zm00001d001812	raf1;Rubisco Assembly Factor 1: Rubisco Accumulation Factor1; promotes Rubisco assembly. (A. Barkan, 2015)Encodes a previously unstudied protein that is conserved in the green lineage and localizes to bundle sheath chloroplasts	grey			-0.0250897	0.692419	-0.00406493	0.948907	0.142612	0.0238407	-0.00410863	0.948358	-0.0262955	0.678442	0.0142391	0.822388	0.08214	0.194618	0.106067	0.0935894	0.198069	0.0016125	-0.029265	0.644491	0.07143	0.25955	-0.221451	0.000407903	0.0263782	0.677486	-0.0230308	0.716528	-0.0626033	0.323231	0.00657602	0.917435	0.0155257	0.806642	-0.193856	0.00203381	0.0213931	0.735908	0.0375895	0.551746
	Zm00001d001813	Protein kinase superfamily protein	grey			-0.297809	1.55e-06	0.322862	1.69e-07	0.0690028	0.276131	0.0451172	0.476721	-0.138273	0.0285062	0.0400767	0.527375	0.0902986	0.153761	0.0638566	0.313619	0.233252	0.000192613	0.172731	0.0060775	0.0114163	0.857175	-0.0239862	0.705304	-0.0446061	0.481734	0.00139293	0.982481	0.0818976	0.195942	-0.000302269	0.996198	-0.166587	0.00817947	-0.0291731	0.645531	-0.111759	0.0771773	-0.108671	0.0845161
	Zm00001d001814	Clathrin light chain 2	blue			0.182899	0.0036401	0.457269	2.26e-14	-0.071492	0.259136	0.0660711	0.297098	-0.587445	1.11e-24	0.465022	7.17e-15	-0.052989	0.403211	0.343207	2.4e-08	0.0775542	0.220801	0.27434	1.04e-05	-0.0555223	0.381071	-0.425659	1.81e-12	-0.12784	0.0430139	-0.0337116	0.595019	-0.349895	1.22e-08	0.219192	0.00046883	-0.21788	0.000508007	-0.209338	0.000846802	-0.0907192	0.151845	-0.101099	0.108663
	Zm00001d001817	Probable polyol transporter 4	blue			0.0696756	0.271465	-0.4941	7.42e-17	-0.0369712	0.559887	-0.0132189	0.834924	0.596954	1.26e-25	-0.394657	8.78e-11	0.126335	0.0455487	-0.278541	7.47e-06	-0.0648575	0.306078	-0.373958	9.45e-10	0.0289417	0.648153	0.249932	6.24e-05	0.287424	3.67e-06	-0.0267175	0.673575	0.181551	0.00390211	-0.33817	3.94e-08	0.528262	1.93e-19	-0.0240234	0.704869	0.330258	8.45e-08	0.329762	7.86604e-08
	Zm00001d001818	Probable polyol transporter 4	grey			0.375664	7.82e-10	-0.0549499	0.386008	-0.255055	4.34e-05	0.408629	1.61e-11	0.438317	3.3e-13	0.153716	0.0147822	-0.192462	0.00219399	0.416601	5.87e-12	0.568969	6.24e-23	0.441658	2.08e-13	-0.355127	7.13e-09	0.0556648	0.379849	0.343089	2.42e-08	-0.0487387	0.44203	-0.281168	6.07e-06	0.233158	0.000193791	-0.103605	0.1015	0.301519	1.13e-06	-0.253948	4.7e-05	-0.260579	2.70509e-05
	Zm00001d001824	Dof zinc finger protein DOF1.6	grey			-0.166806	0.00809466	-0.283149	5.19e-06	0.0540631	0.393732	-0.00341788	0.957031	0.0732376	0.247655	-0.384496	2.88e-10	-0.0351121	0.579801	-0.385835	2.47e-10	-0.232218	0.000206013	-0.191156	0.00235439	-0.229889	0.000239463	0.268684	1.6e-05	-0.266424	1.89e-05	0.0326842	0.606295	0.40235	3.48e-11	-0.148126	0.018874	0.425772	1.79e-12	0.00791251	0.900734	-0.061525	0.331651	-0.0733182	0.245241
	Zm00001d001825	Transducin/WD40 repeat-like superfamily protein	pink			0.501169	2.29e-17	0.0253747	0.689106	-0.0325466	0.607814	-0.059648	0.346642	0.264397	2.2e-05	0.455447	2.94e-14	0.00762919	0.904271	-0.199998	0.00144758	-0.234223	0.000180759	-0.0148283	0.815167	-0.104001	0.100191	-0.120372	0.0568499	0.232469	0.000202676	0.831053	2.21e-65	0.229395	0.000247191	-0.110358	0.0809837	-0.0912638	0.149392	-0.0473108	0.455534	-0.398777	5.36e-11	-0.40182	3.10022e-11
	Zm00001d001826	protein_coding	grey			-0.349324	1.29e-08	0.0874409	0.167262	0.320071	2.19e-07	-0.175378	0.00533199	0.15942	0.0114296	-0.29547	1.89e-06	-0.172835	0.0060465	0.100986	0.110485	0.0573025	0.365966	0.160445	0.0109042	0.163207	0.00959273	0.315422	3.34e-07	-0.0139255	0.826236	-0.443275	1.66e-13	-0.00726345	0.90884	0.0078538	0.901467	-0.152888	0.0153346	0.482106	5.15e-16	0.327138	1.14e-07	0.30377	8.44948e-07
	Zm00001d001827	Translation elongation factor EF1A/initiation factor IF2gamma family protein	blue			-0.148172	0.018837	0.581496	4.18e-24	0.286625	3.92e-06	-0.0284981	0.653192	-0.318882	2.44e-07	0.335588	5.06e-08	-0.167419	0.0078614	-0.105038	0.0968345	-0.112986	0.0739651	0.367122	2e-09	-0.0863125	0.17283	0.145166	0.0214156	-0.114245	0.0707842	0.22439	0.000339586	0.294959	1.98e-06	-0.00417184	0.947565	-0.355762	6.67e-09	0.411564	1.11e-11	-0.413459	8.76e-12	-0.441303	1.7561e-13
	Zm00001d001828	Katanin p80 WD40 repeat-containing subunit B1 homolog	pink			0.568122	7.46e-23	0.248557	6.87e-05	-0.0852921	0.177983	-0.167384	0.00787446	-0.0123547	0.845576	0.655618	3.21e-32	0.0500612	0.429729	-0.0389088	0.539489	-0.0857672	0.17557	0.153866	0.0146844	-0.160112	0.0110725	-0.268784	1.58e-05	0.329296	9.26e-08	0.810153	1.1e-59	0.074847	0.237389	-0.0164066	0.795906	-0.313522	3.96e-07	-0.0514494	0.417032	-0.488614	1.82e-16	-0.485795	2.17915e-16
	Zm00001d001830	Mediator of RNA polymerase II transcription subunit 9	blue			0.0188727	0.76606	0.512327	3.37e-18	-0.0102615	0.87149	0.00536182	0.93264	-0.356484	6.19e-09	0.365199	2.46e-09	-0.0151456	0.811285	0.217895	0.000507533	0.00531558	0.933219	0.327164	1.13e-07	0.0259232	0.682746	-0.25681	3.83e-05	0.0117493	0.853055	0.060302	0.34137	-0.183063	0.00360933	0.0711596	0.261362	-0.328817	9.69e-08	0.0257794	0.684411	-0.203392	0.0011945	-0.215401	0.000561049
	Zm00001d001831	Pyruvate kinase	grey			0.341816	2.75e-08	0.317411	2.79e-07	-0.183936	0.00344959	0.20961	0.000833379	-0.105324	0.0959214	0.572506	2.94e-23	-0.0984839	0.119642	0.247644	7.32e-05	0.257725	3.58e-05	0.343452	2.34e-08	-0.248678	6.81e-05	-0.318609	2.5e-07	-0.112582	0.0750111	0.24355	9.69e-05	-0.123127	0.0513702	0.624788	1.4e-28	-0.298526	1.46e-06	-0.0392135	0.536315	-0.401798	3.72e-11	-0.40926	1.23068e-11
	Zm00001d001832	NDR1/HIN1-like 25	magenta			-0.109323	0.0838926	0.0218777	0.730156	-0.108844	0.0852657	0.589623	6.79e-25	0.308173	6.37e-07	-0.117052	0.0640893	-0.0587823	0.353698	0.223106	0.000368	0.355104	7.14e-09	0.306766	7.2e-07	-0.274337	1.04e-05	0.573846	2.21e-23	0.0468179	0.460249	-0.185413	0.00319386	-0.0713405	0.260148	0.161194	0.010534	-0.182759	0.00366652	0.371123	1.29e-09	-0.14652	0.0202182	-0.152117	0.0154481
	Zm00001d001834	protein_coding	green			0.318799	2.46e-07	0.506302	9.55e-18	0.0136498	0.829624	-0.0201189	0.751104	-0.0878635	0.165211	0.722572	8.3e-42	-0.0347541	0.583674	0.0784271	0.215633	0.0177235	0.779928	0.228486	0.000261995	-0.0418741	0.509004	-0.467674	4.81e-15	0.0923462	0.144605	0.449316	7.1e-14	0.0816234	0.197449	-0.00199239	0.974944	-0.32997	8.69e-08	-0.123086	0.0514478	-0.329399	9.17e-08	-0.343876	1.96826e-08
	Zm00001d001835	Protein ASPARTIC PROTEASE IN GUARD CELL 2	grey			0.425199	1.93e-12	-0.0457546	0.470511	-0.114374	0.0704622	-0.032222	0.6114	0.287147	3.76e-06	0.142978	0.0234798	-0.248027	7.12e-05	-0.0980609	0.121247	-0.143934	0.0225569	0.182239	0.00376632	-0.0429083	0.498588	0.0820248	0.195247	0.356922	5.91e-09	0.216651	0.000547436	0.156399	0.0131109	-0.140749	0.0257569	0.0834673	0.18748	0.432629	7.16e-13	-0.245377	8.55e-05	-0.273674	1.00502e-05
	Zm00001d001837	Duplicated homeodomain-like superfamily protein	grey			-0.0177446	0.779672	0.280642	6.33e-06	0.0604343	0.34031	-0.0622258	0.326162	0.194087	0.0020083	0.146128	0.0205583	0.220378	0.000435875	0.238874	0.000132886	0.0645574	0.308326	0.0785429	0.214954	0.358291	5.12e-09	-0.024287	0.701784	0.318339	2.56e-07	-0.163998	0.00924393	-0.246657	7.83e-05	-0.0384089	0.544716	-0.299041	1.4e-06	0.0473888	0.45479	0.231719	0.000212798	0.231993	0.000197096
	Zm00001d001839	protein_coding	grey			0.246922	7.69e-05	-0.12118	0.0551948	-0.0428909	0.498762	-0.0404644	0.523384	0.260823	2.86e-05	0.0586551	0.354742	-0.0699805	0.269367	-0.225206	0.000322607	-0.170751	0.00669511	0.0353721	0.576997	-0.311623	4.69e-07	0.109311	0.0839255	-0.0084712	0.893765	0.377744	6.19e-10	0.356671	6.07e-09	-0.0369356	0.560265	-0.0202864	0.7491	0.188633	0.00269476	-0.357852	5.36e-09	-0.361824	3.05241e-09
	Zm00001d001841	protein_coding	grey			0.19593	0.00181523	-0.105949	0.093957	-0.232543	0.000201703	0.038946	0.539101	0.014678	0.817008	0.0825761	0.192251	-0.183765	0.00348034	0.0344703	0.586753	0.185431	0.0031909	0.155241	0.0138107	-0.140417	0.0261117	-0.115677	0.0672999	0.0577531	0.362203	0.214875	0.0006094	-0.0259693	0.682212	0.0735386	0.245712	-0.106413	0.0925181	0.0238903	0.706428	-0.350545	1.14e-08	-0.340759	2.68904e-08
	Zm00001d001843	Thioredoxin X chloroplastic	grey			0.0727398	0.250892	-0.0625436	0.323693	-0.342595	2.55e-08	0.00639191	0.919739	-0.0304145	0.631539	-0.0578869	0.36109	0.338369	3.86e-08	0.415576	6.69e-12	0.355372	6.95e-09	0.186431	0.00302758	-0.343824	2.25e-08	-0.0394895	0.533448	0.271504	1.29e-05	-0.212386	0.000707265	-0.460035	1.5e-14	0.129287	0.0406906	-0.206698	0.000987669	0.0317549	0.616577	0.10741	0.0894853	0.123338	0.0500449
	Zm00001d001844	Plastid division protein CDP1 chloroplastic	grey			0.0976709	0.122742	0.462389	1.06e-14	0.454826	3.22e-14	-0.110056	0.0818247	-0.165262	0.00871	0.528767	1.75e-19	0.0125675	0.842951	-0.110517	0.0805449	-0.276933	8.47e-06	-0.0864627	0.172081	0.230576	0.000229103	-0.167693	0.00775919	-0.119786	0.058077	0.27218	1.22e-05	0.165128	0.00876537	-0.0860295	0.174248	-0.160427	0.0109135	-0.231383	0.000217469	0.0333381	0.599107	0.017782	0.778356
	Zm00001d001846	Dolichyl-diphosphooligosaccharide--protein glycosyltransferase subunit STT3B	green			0.603139	2.95e-26	0.491051	1.22e-16	-0.0876601	0.166196	0.159172	0.0115601	-0.137613	0.0292804	0.88777	7.06e-86	-0.121517	0.0545168	0.45043	6.06e-14	0.210633	0.000784659	0.354516	7.59e-09	-0.0409907	0.517991	-0.478783	8.7e-16	0.122218	0.0531273	0.254117	4.64e-05	-0.35831	5.11e-09	0.296287	1.77e-06	-0.387976	1.93e-10	-0.138103	0.0287034	-0.226829	0.000291157	-0.236484	0.000146528
	Zm00001d001848	Zinc finger C3HC4 type (RING finger) family protein	blue			-0.0786086	0.214569	0.588324	9.11e-25	0.555882	9.32e-22	0.0182273	0.773839	0.0374807	0.554487	0.348164	1.46e-08	0.195291	0.00188023	0.00946598	0.881377	-0.0499067	0.431156	0.167836	0.00770631	-0.0192209	0.761871	0.210339	0.000798382	0.100129	0.113557	-0.00775148	0.902744	0.126788	0.0447737	0.027431	0.665377	-0.192368	0.00220518	0.215353	0.000592129	0.0238504	0.706896	0.0042803	0.945988
	Zm00001d001849	Probable acyl-activating enzyme 5 peroxisomal	grey			-0.0452632	0.475294	-0.123152	0.0513208	-0.0943334	0.136122	0.576876	1.15e-23	0.2862	4.06e-06	-0.132627	0.0357278	-0.349209	1.31e-08	0.0830534	0.189685	0.158283	0.0120386	0.0715674	0.258632	-0.00754413	0.905333	0.0322807	0.61075	0.0554973	0.381286	-0.125196	0.0475486	-0.0169816	0.788918	-0.279605	6.87e-06	0.318029	2.64e-07	0.0594209	0.348484	0.0889988	0.159796	0.0599924	0.341925
	Zm00001d001855	DHHC zinc finger domain containing protein	grey			-0.153694	0.0147968	0.388746	1.76e-10	0.37437	9.03e-10	0.256653	3.87e-05	0.191211	0.00234738	0.247805	7.23e-05	-0.21018	0.000805913	-0.00109063	0.986283	-0.088781	0.160824	0.0536188	0.397636	0.489161	1.66e-16	0.0752984	0.234564	-0.119016	0.0597192	-0.0849561	0.179704	0.176978	0.00492205	-0.12121	0.0551332	-0.105665	0.0948461	0.186782	0.00297226	0.136695	0.0303858	0.108005	0.0864481
	Zm00001d001856	Anamorsin homolog	grey			-0.0470606	0.457924	-0.130048	0.0395116	-0.147325	0.0195344	0.139624	0.0269764	0.249357	6.49e-05	-0.18142	0.00392844	0.216772	0.000543413	-0.201254	0.00134874	-0.0681339	0.282237	-0.103478	0.101922	0.00102621	0.987093	0.157753	0.0123323	0.164573	0.00899767	0.0368314	0.561373	0.128815	0.0414368	-0.179388	0.00435805	0.157858	0.0122734	0.0555484	0.380847	-0.126737	0.0448604	-0.117662	0.0616566
	Zm00001d001858	BTB/POZ domain-containing protein	black			0.695598	1.26e-37	-0.062404	0.324776	-0.350037	1.2e-08	0.0528109	0.404796	0.289638	3.07e-06	0.306938	7.09e-07	0.0427207	0.500469	0.46928	3.77e-15	0.515832	1.82e-18	0.410886	1.21e-11	-0.482907	4.54e-16	-0.246219	8.07e-05	0.492495	9.67e-17	0.0237617	0.707936	-0.475676	1.41e-15	0.323368	1.61e-07	-0.118016	0.061912	0.082968	0.190142	-0.294826	2e-06	-0.285964	3.78398e-06
	Zm00001d001859	Vacuolar protein sorting-associated protein 41 homolog	blue			0.254772	4.43e-05	0.70567	3.93e-39	0.0145519	0.818553	0.109258	0.0840771	-0.265391	2.04e-05	0.688245	1.44e-36	-0.0341504	0.590231	0.434179	5.81e-13	0.428742	1.21e-12	0.611635	3.79e-27	-0.252267	5.29e-05	-0.399637	4.84e-11	0.117952	0.0620556	0.098832	0.118334	-0.274987	9.85e-06	0.336312	4.72e-08	-0.379457	5.11e-10	0.100776	0.111234	-0.392434	1.14e-10	-0.40936	1.21534e-11
	Zm00001d001860	Haloacid dehalogenase-like hydrolase domain-containing protein	grey			-0.0739259	0.243227	-0.0942537	0.136455	0.0839103	0.185141	-0.212992	0.00068219	0.0792825	0.210653	-0.0486495	0.442867	-0.0790144	0.212205	-0.21227	0.000712157	-0.149966	0.0174297	-0.235484	0.000166398	0.258313	3.43e-05	-0.111782	0.0771166	-0.161204	0.0105288	0.117448	0.0631872	0.264335	2.21e-05	-0.126597	0.0450997	0.278159	7.7e-06	-0.198312	0.00159079	0.200898	0.00137611	0.193166	0.00202592
	Zm00001d001862	protein_coding	magenta			-0.221674	0.000402298	0.0148056	0.815446	0.119676	0.058309	0.136782	0.0302796	-0.0943793	0.135931	-0.309423	5.7e-07	-0.173612	0.00581955	0.0756674	0.232272	0.175131	0.00539788	0.277919	7.84e-06	-0.16312	0.00963192	0.592078	3.88e-25	-0.10259	0.104911	-0.353376	8.54e-09	-0.0258138	0.684012	0.260307	2.97e-05	-0.0246406	0.697653	0.506766	8.82e-18	-0.16987	0.00698747	-0.1718	0.0061531
	Zm00001d001865	crr1;cytokinin response regulator1: single copy,cDNA and genomic sequences; induced in leaf by cytokinin, and inorganic nitrogen; SSR umc1622	purple			-0.304717	8.61e-07	0.0362623	0.567442	0.459154	1.71e-14	-0.11267	0.0747817	0.00827279	0.896239	-0.146029	0.0206451	-0.208823	0.000872736	-0.595511	1.76e-25	-0.53645	4.17e-20	-0.251847	5.45e-05	0.178286	0.00460829	0.570118	4.89e-23	-0.263103	2.42e-05	0.248024	7.13e-05	0.723779	5.26e-42	-0.358345	5.09e-09	0.018663	0.768584	0.277109	8.35e-06	-0.0474499	0.454209	-0.0686245	0.276853
	Zm00001d001868	protein_coding	blue			-0.286331	4.02e-06	0.697164	7.4e-38	0.272242	1.22e-05	-0.0809323	0.201282	-0.227519	0.000278662	0.264684	2.15e-05	-0.0524279	0.408216	0.0329242	0.603653	0.0569559	0.368878	0.3722	1.15e-09	0.0891062	0.15929	0.0369713	0.559886	-0.0713014	0.260411	0.0146158	0.81777	0.111666	0.077427	-0.00985764	0.876507	-0.39529	8.15e-11	0.267731	1.71e-05	-0.274707	1.01e-05	-0.290242	2.66361e-06
	Zm00001d001869	Ubiquitin carboxyl-terminal hydrolase family protein	blue			0.074271	0.241028	0.539219	2.46e-20	-0.00436576	0.945131	0.122044	0.053469	-0.449113	7.31e-14	0.327897	1.06e-07	-0.123197	0.0512357	0.319039	2.41e-07	0.0768275	0.22517	0.480784	6.35e-16	-0.0351973	0.578882	-0.200766	0.00138641	-0.036063	0.569575	-0.198002	0.00161853	-0.309843	5.5e-07	0.230451	0.000230966	-0.242398	0.00010482	0.172537	0.00613572	-0.248908	6.7e-05	-0.26828	1.52054e-05
	Zm00001d001870	Peroxisome biogenesis protein 22	grey			0.322375	1.77e-07	0.15176	0.0161159	-0.377947	6.06e-10	0.147735	0.019194	0.241446	0.000111797	0.258005	3.51e-05	0.0375069	0.55421	0.496226	5.22e-17	0.494228	7.27e-17	0.463782	8.63e-15	-0.289106	3.2e-06	0.00141542	0.982199	0.553826	1.41e-21	-0.0174211	0.783589	-0.374401	9e-10	0.161111	0.0105745	-0.386952	2.17e-10	0.280055	6.63e-06	-0.158278	0.0120416	-0.154681	0.0137774
	Zm00001d001877	Phytosulfokine receptor 1	grey			-0.0238921	0.706406	-0.276761	8.58e-06	0.142648	0.0238051	-0.343225	2.39e-08	0.345465	1.91e-08	-0.2761	9.04e-06	0.152063	0.0159024	-0.562912	2.21e-22	-0.235069	0.000171003	-0.287462	3.66e-06	-0.280494	6.4e-06	0.226866	0.000290476	-0.0934873	0.139686	0.2788	7.32e-06	0.601095	4.78e-26	-0.155135	0.0138767	0.412084	1.04e-11	-0.000940081	0.988176	-0.118777	0.0602381	-0.117366	0.0623185
	Zm00001d001880	Whole genome shotgun sequence of line PN40024 scaffold_63.assembly12x (Fragment)	black			0.625605	1.14e-28	-0.2096	0.000833834	-0.369895	1.48e-09	0.256624	3.88e-05	0.0680776	0.282637	0.338137	3.95e-08	-0.0544316	0.390511	0.398638	5.46e-11	0.178633	0.00452816	0.0856066	0.176383	-0.0868278	0.17027	-0.516103	1.73e-18	0.284642	4.6e-06	0.126513	0.0452419	-0.513497	2.74e-18	0.0615301	0.331611	-0.0529055	0.403953	-0.278865	7.28e-06	-0.116861	0.064526	-0.103323	0.101065
	Zm00001d001881	Protein DJ-1 homolog D	yellow	3	Low NO3	-0.00624526	0.921574	0.0327141	0.605966	0.156638	0.0129706	-0.11819	0.0615274	0.166437	0.00823832	0.0738572	0.243667	0.613172	2.6e-27	0.189047	0.00263592	0.0229115	0.717934	-0.291127	2.71e-06	0.0695144	0.272578	-0.111017	0.0791766	0.0714753	0.259247	-0.218037	0.000503171	-0.319552	2.3e-07	0.0540983	0.393424	0.00641514	0.919448	-0.48331	4.26e-16	0.573715	2.27e-23	0.584166	1.51831e-24
	Zm00001d001882	Signal recognition particle 19 kDa protein	grey			0.124103	0.0495357	0.397061	6.59e-11	0.201578	0.0013242	0.0143728	0.820748	-0.215958	0.000570898	0.385214	2.65e-10	-0.0791116	0.211641	0.469423	3.69e-15	0.18462	0.00332888	0.397283	6.42e-11	0.00343628	0.9568	-0.177599	0.00477072	0.0410794	0.517085	-0.129253	0.0407439	-0.373193	1.03e-09	0.295406	1.9e-06	-0.465838	6.34e-15	0.174083	0.0056857	-0.0319753	0.614132	-0.0432292	0.493649
	Zm00001d001883	protein_coding	lightgreen			-0.493123	8.72e-17	0.0864522	0.172133	0.390705	1.4e-10	-0.183136	0.00359572	0.127307	0.0438986	-0.224114	0.000345516	-0.0194448	0.759182	-0.357584	5.51e-09	-0.249501	6.43e-05	-0.291808	2.57e-06	0.75163	6.68e-47	0.177812	0.00471976	-0.24136	0.000112453	-0.11997	0.0576889	0.395918	7.56e-11	-0.214653	0.000617603	0.104999	0.096958	-0.0218014	0.73106	0.239824	0.000124696	0.236673	0.000144691
	Zm00001d001884	Trypsin family protein	green			0.139461	0.027157	0.619399	5.52e-28	0.0887449	0.160995	0.147263	0.0195863	-0.0893937	0.157943	0.675754	7.76e-35	-0.391169	1.33e-10	0.054048	0.393864	0.0504742	0.425928	0.320833	2.04e-07	0.243877	9.48e-05	-0.305258	8.21e-07	-0.0771113	0.223457	0.351913	9.93e-09	0.186592	0.00300209	-0.0269396	0.671019	-0.369713	1.51e-09	0.0194948	0.758582	-0.426416	1.64e-12	-0.4462	8.80963e-14
	Zm00001d001895	Plant UBX domain-containing protein 7	grey			0.0191089	0.763218	0.539423	2.37e-20	0.0806644	0.202783	0.195149	0.00189491	0.199925	0.00145357	0.355719	6.7e-09	-0.0729654	0.249421	0.35185	9.99e-09	0.300614	1.23e-06	0.525494	3.2e-19	-0.0301233	0.63481	0.0533694	0.399838	0.175829	0.00521337	-0.00742641	0.906804	-0.147383	0.0194856	0.196706	0.00173914	-0.468055	4.54e-15	0.410134	1.33e-11	-0.289837	3.02e-06	-0.299664	1.20464e-06
	Zm00001d001896	Probable phytol kinase%2C chloroplastic	grey			0.20835	0.000897163	-0.167684	0.00776241	-0.0956197	0.130839	0.101739	0.10784	0.385387	2.6e-10	-0.0342985	0.58862	-0.14653	0.0202092	-0.0126844	0.84151	0.0202117	0.749993	-0.0608331	0.337128	0.219631	0.000456369	-0.130718	0.0384975	0.334902	5.41e-08	-0.00571648	0.928196	-0.0696186	0.271858	-0.331399	7.58e-08	0.196456	0.00176336	-0.122744	0.0521033	0.00277064	0.965163	0.00317734	0.959892
	Zm00001d001897	SEC-C motif-containing protein / OTU-like cysteine protease family protein	blue			-0.143293	0.0231718	0.686644	2.43e-36	0.301438	1.14e-06	0.143063	0.0233962	-0.19663	0.00174642	0.490826	1.27e-16	0.189648	0.00255281	0.226757	0.000292481	0.0303745	0.631988	0.168307	0.00753404	0.240773	0.000116994	-0.152367	0.0156911	-0.0936772	0.13888	0.0366916	0.56286	-0.0964694	0.127436	0.0967329	0.126395	-0.372848	1.07e-09	-0.129745	0.0399776	0.0563649	0.373875	0.044979	0.476308
	Zm00001d001898	protein_coding	blue			0.282371	5.52e-06	0.652437	7.98e-32	-0.109028	0.0847359	0.348739	1.37e-08	0.0260679	0.681071	0.786042	6.21e-54	-0.234636	0.000175938	0.57532	1.61e-23	0.474445	1.71e-15	0.577234	1.06e-23	-0.0686392	0.278676	-0.463117	9.52e-15	0.211598	0.00074115	0.149428	0.0178419	-0.320329	2.14e-07	0.185653	0.00315394	-0.484735	3.39e-16	0.084977	0.179597	-0.216032	0.000568344	-0.240321	0.000113231
	Zm00001d001899	arpp2a-3;acidic ribosomal protein P2a-3:	green			0.779188	1.97e-52	-0.10116	0.109871	-0.410147	1.33e-11	0.170249	0.00686013	-0.00344768	0.956657	0.471862	2.54e-15	-0.0924178	0.144292	0.268388	1.63e-05	0.0177034	0.78017	0.056565	0.372178	-0.11494	0.0690738	-0.465596	6.57e-15	0.276284	8.91e-06	0.236602	0.000154559	-0.384092	3.01e-10	0.0156975	0.804545	0.0475763	0.453006	-0.297838	1.55e-06	-0.133044	0.0351471	-0.129536	0.039506
	Zm00001d001900	Probable cysteine protease RD21B	grey		Low NO3	0.392951	1.08e-10	0.293878	2.16e-06	-0.22034	0.000436897	0.0260157	0.681675	0.0352861	0.577924	0.32561	1.31e-07	-0.0996955	0.115137	0.158027	0.0121796	0.14931	0.0179331	0.510079	4.98e-18	-0.388697	1.77e-10	-0.0481378	0.447685	0.396486	7.06e-11	0.112347	0.0756255	-0.0427936	0.499737	0.0459985	0.468146	-0.225593	0.000314841	0.396932	6.7e-11	-0.528273	1.92e-19	-0.541975	1.02074e-20
	Zm00001d001901	Reticulon-like protein B11	green			0.580799	4.87e-24	0.471877	2.54e-15	-0.120476	0.0566338	0.177346	0.00483193	-0.016429	0.795634	0.873863	5.92e-80	-0.191941	0.00225669	0.423566	2.39e-12	0.245938	8.23e-05	0.401238	3.98e-11	0.0236027	0.709801	-0.538312	2.93e-20	0.277122	8.35e-06	0.384017	3.04e-10	-0.278947	7.23e-06	0.0622232	0.326182	-0.429332	1.11e-12	-0.0699428	0.269626	-0.353278	8.63e-09	-0.359958	3.72544e-09
	Zm00001d001902	Carboxylesterase SOBER1	yellow	2	Low NO3	-0.12483	0.0482064	0.0185544	0.769893	0.0531766	0.401545	0.0335759	0.596503	0.202885	0.00122956	-0.107454	0.0893527	0.0116654	0.854093	0.393781	9.74e-11	0.319434	2.32e-07	0.0288382	0.649328	0.148924	0.0182356	-0.0320377	0.613441	0.216753	0.000544054	-0.471664	2.62e-15	-0.372562	1.1e-09	-0.12813	0.0425405	0.000547236	0.993117	-0.057987	0.360259	0.600788	5.14e-26	0.589581	4.45645e-25
	Zm00001d001903	Carboxylesterase SOBER1	grey			0.0194933	0.7586	0.0458027	0.470044	0.0860749	0.17402	0.111265	0.0785024	-0.0276333	0.663061	0.010269	0.871398	-0.251658	5.53e-05	0.0631475	0.319034	0.0640645	0.312043	0.0688755	0.27702	0.0516725	0.415013	-0.0522034	0.410229	0.112385	0.0755263	-0.0186132	0.769185	-0.0977275	0.122524	-0.248159	7.06e-05	0.0901213	0.154574	-0.0625354	0.323757	-0.0308286	0.6269	-0.0354227	0.574922
	Zm00001d001905	OSJNBa0043A12.20 protein	grey			-0.0324319	0.609079	-0.252687	5.14e-05	-0.167519	0.00782396	0.244456	9.11e-05	-0.0477043	0.45179	-0.301312	1.15e-06	-0.135321	0.0321093	-0.235563	0.000165533	-0.110404	0.0808551	0.0097218	0.878196	-0.267336	1.77e-05	0.117215	0.0637169	0.0208457	0.742424	0.188195	0.00275819	0.212772	0.00069118	-0.267714	1.72e-05	0.252084	5.36e-05	0.026083	0.680897	-0.358212	5.16e-09	-0.355934	5.70014e-09
	Zm00001d001907	Ethylene-responsive transcription factor 7	magenta			-0.245159	8.68e-05	-0.307428	6.8e-07	0.131059	0.0379897	-0.17332	0.00590398	0.27209	1.23e-05	-0.488583	1.83e-16	-0.00197102	0.975213	-0.460616	1.38e-14	-0.272651	1.18e-05	-0.169892	0.00697978	-0.107849	0.0881751	0.896202	7.29e-90	-0.00822499	0.896835	0.0398772	0.529434	0.474079	1.81e-15	-0.177478	0.00479988	0.0961745	0.128609	0.441546	2.12e-13	-0.0720997	0.255098	-0.0711777	0.259331
	Zm00001d001908	Alternative oxidase	grey			-0.522497	5.52e-19	0.258167	3.47e-05	0.436755	4.09e-13	-0.235971	0.000161134	-0.134852	0.0327153	-0.248687	6.8e-05	0.11325	0.0732887	-0.227365	0.00028141	-0.114184	0.0709338	0.0733068	0.247207	0.0296864	0.63973	0.528312	1.91e-19	-0.203173	0.00120951	-0.209326	0.000847361	0.350158	1.19e-08	0.00531423	0.933236	-0.158803	0.0117565	0.430812	9.15e-13	-0.0149528	0.813644	-0.0205972	0.744401
	Zm00001d001909	Alternative oxidase	yellow	2	Low NO3	-0.316823	2.94e-07	0.0608275	0.337172	0.146956	0.0198457	0.140002	0.026561	-0.0822832	0.193838	-0.0503345	0.427212	0.178266	0.0046129	0.210545	0.000788726	0.0293218	0.643848	-0.301966	1.09e-06	0.241523	0.000111223	-0.162731	0.00980833	-0.147604	0.0193021	-0.31847	2.53e-07	-0.257184	3.73e-05	0.0207619	0.743423	0.0685742	0.279132	-0.469423	3.69e-15	0.766753	7.66e-50	0.759776	7.8e-49
	Zm00001d001913	Ubiquitin-conjugating enzyme E2 11	grey			-0.249782	6.3e-05	-0.192102	0.0022372	0.00583591	0.9267	-0.38053	4.52e-10	0.115517	0.0676817	-0.369168	1.6e-09	-0.0146952	0.816797	-0.490085	1.43e-16	-0.251758	5.49e-05	-0.158332	0.0120117	0.00937334	0.882529	0.257456	3.65e-05	-0.183522	0.00352458	0.215903	0.000572802	0.480494	6.65e-16	-0.0608755	0.33679	0.0588871	0.352839	0.090939	0.150851	-0.257844	3.55e-05	-0.246804	7.25494e-05
	Zm00001d001914	Actin-related protein 8	grey			-0.464371	7.9e-15	0.505617	1.07e-17	0.59375	2.65e-25	-0.0455226	0.472766	0.0469062	0.459402	0.0660163	0.297499	0.1417	0.0247629	-0.129905	0.0397306	-0.144155	0.022349	-0.0164775	0.795044	0.326602	1.19e-07	0.245976	8.21e-05	-0.158678	0.011824	-0.183194	0.00358502	0.288777	3.29e-06	-0.103875	0.100608	-0.104187	0.0995817	0.182331	0.00374853	0.268691	1.59e-05	0.242087	0.000100422
	Zm00001d001915	protein_coding	grey			-0.365685	2.33e-09	-0.0279822	0.659071	0.0910333	0.150426	-0.0531361	0.401905	-0.0796564	0.208502	-0.376973	6.75e-10	-0.136916	0.0301167	-0.233984	0.000183612	-0.110821	0.0797106	-0.0457963	0.470106	0.127233	0.0440214	0.36916	1.6e-09	-0.204048	0.00115058	-0.204199	0.00114066	0.274638	1.01e-05	-0.119242	0.0592344	0.101092	0.110109	0.215654	0.00058147	-0.0375009	0.554274	-0.0318998	0.61355
	Zm00001d001929	Transport protein particle (TRAPP) component	green			0.504971	1.2e-17	0.381704	3.96e-10	-0.27831	7.61e-06	0.525866	2.99e-19	-0.0929527	0.141974	0.724313	4.29e-42	-0.330567	8.21e-08	0.422023	2.92e-12	0.219455	0.000461338	0.462228	1.09e-14	-0.138378	0.0283839	-0.447612	9.05e-14	0.166439	0.00823726	0.330474	8.28e-08	-0.291577	2.62e-06	0.136372	0.030784	-0.297547	1.59e-06	0.0311747	0.623035	-0.43321	6.62e-13	-0.451233	4.28536e-14
	Zm00001d001932	Probable plastid-lipid-associated protein 13 chloroplastic	grey			0.0142762	0.821932	0.277508	8.1e-06	-0.143675	0.0228036	0.21522	0.000596896	0.226869	0.000290421	0.206479	0.00100033	-0.0605392	0.339471	0.153476	0.0149405	0.174032	0.00570023	0.29237	2.45e-06	-0.0745397	0.239326	-0.0711319	0.261548	0.095364	0.131876	-0.0239252	0.706019	-0.0413788	0.514033	-0.0529976	0.403134	-0.204516	0.00112013	0.10116	0.109871	-0.179832	0.00426053	-0.200823	0.00132163
	Zm00001d001933	Zinc finger CCCH domain-containing protein 52	grey			-0.0296811	0.63979	0.326676	1.19e-07	-0.0616655	0.330546	0.112377	0.0755467	-0.0895585	0.157175	0.0419632	0.508102	-0.500821	2.42e-17	0.107666	0.0887212	0.115669	0.0673181	0.594649	2.15e-25	-0.238895	0.000132696	0.0570204	0.368336	0.0272753	0.667163	-0.238865	0.000132965	0.0690602	0.275731	0.0229907	0.717	-0.164465	0.00904357	0.695864	1.15e-37	-0.353177	8.72e-09	-0.40139	3.26823e-11
	Zm00001d001935	Leucine--tRNA ligase cytoplasmic	grey			0.101294	0.109398	0.0197465	0.755563	0.307178	6.95e-07	0.0707094	0.264399	0.337995	4.01e-08	0.19231	0.00221206	0.0137663	0.828193	-0.117439	0.0632073	-0.315432	3.34e-07	-0.296548	1.73e-06	0.209576	0.000835039	0.190219	0.00247593	-0.0290947	0.646419	0.149544	0.0177523	0.154913	0.0140147	-0.0756455	0.232408	-0.0527741	0.405123	-0.0966037	0.126905	0.296584	1.72e-06	0.292939	2.12857e-06
	Zm00001d001936	Myb family transcription factor PHL5 (MYB1-like1)	yellow	4	Low NO3	-0.412135	1.03e-11	-0.0979778	0.121565	0.315706	3.26e-07	-0.178839	0.00448116	0.0449145	0.478706	-0.307459	6.78e-07	0.282501	5.46e-06	-0.103739	0.101057	-0.202643	0.00124661	-0.479192	8.16e-16	0.248481	6.9e-05	0.0938628	0.138096	-0.189812	0.00253039	-0.391986	1.2e-10	0.0434679	0.492998	-0.102404	0.105545	0.169109	0.00724899	-0.315793	3.23e-07	0.837858	2.08e-67	0.827056	9.78159e-65
	Zm00001d001937	SWIB complex BAF60b domain-containing protein	blue			-0.174077	0.00568742	0.724069	4.71e-42	0.209747	0.000826683	0.215837	0.000575082	-0.347367	1.58e-08	0.298072	1.52e-06	-0.0944053	0.135823	0.419871	3.86e-12	0.243592	9.67e-05	0.559629	4.35e-22	-0.134681	0.0329394	0.0228738	0.718378	-0.0788115	0.213385	-0.406196	2.17e-11	-0.240098	0.000122428	0.295785	1.84e-06	-0.342456	2.58e-08	0.342354	2.61e-08	-0.056233	0.374996	-0.0874573	0.165483
	Zm00001d001939	Cell division protein FtsZ homolog 1 chloroplastic	grey			-0.257966	3.52e-05	0.133441	0.0346006	0.19773	0.00164313	0.199304	0.00150504	0.170864	0.00665838	0.044134	0.48639	0.0473513	0.455148	-0.153554	0.0148893	-0.185384	0.00319868	-0.266779	1.84e-05	0.338384	3.86e-08	0.228296	0.000265203	-0.169013	0.00728244	0.0480208	0.448791	0.156049	0.0133189	-0.10212	0.106521	-0.0164047	0.795929	-0.201302	0.00134503	0.190297	0.00246561	0.193121	0.00203097
	Zm00001d001940	Cox19 family protein (CHCH motif)	blue			0.311558	4.72e-07	0.206618	0.000992296	-0.096603	0.126907	0.0120256	0.849641	-0.324759	1.42e-07	0.380451	4.57e-10	-0.110355	0.080993	0.106672	0.0917236	-0.204315	0.0011331	0.11425	0.070771	0.0958795	0.129791	-0.427394	1.44e-12	0.0551652	0.384146	0.190282	0.00246753	-0.20952	0.000837786	-0.0861598	0.173594	-0.138117	0.0286876	-0.166537	0.00819915	-0.155466	0.0136721	-0.168462	0.007242
	Zm00001d001941	incw4;invertase cell wall4: genomic sequence (Genbank)	grey			0.272706	1.17e-05	0.316282	3.09e-07	0.149976	0.0174223	-0.281682	5.83e-06	0.0350122	0.580881	0.407209	1.92e-11	-0.0641879	0.311109	-0.110495	0.0806056	-0.055367	0.382407	0.250315	6.07e-05	-0.0521067	0.411098	-0.0864311	0.172239	0.153901	0.0146615	0.328212	1.03e-07	0.267845	1.7e-05	-0.119652	0.0583593	-0.207279	0.000954962	0.30128	1.16e-06	-0.346341	1.75e-08	-0.365118	2.14075e-09
	Zm00001d001943	Beta-fructofuranosidase insoluble isoenzyme CWINV3	grey			0.1153	0.0682031	0.220262	0.000438997	-0.0863962	0.172412	0.52817	1.96e-19	0.133378	0.0346867	0.178348	0.00459387	-0.483122	4.39e-16	0.284691	4.58e-06	0.163094	0.00964387	0.501249	2.26e-17	-0.205785	0.00104126	0.163516	0.00945541	0.0807307	0.202411	-0.14426	0.0222503	-0.0217416	0.73177	-0.00193811	0.975627	-0.0758092	0.231396	0.629021	4.69e-29	-0.175823	0.00521503	-0.219441	0.000437949
	Zm00001d001944	Beta-fructofuranosidase insoluble isoenzyme CWINV3	cyan			-0.348935	1.35e-08	0.0626308	0.323018	0.719953	2.22e-41	-0.139575	0.0270301	0.0479247	0.449701	-0.218634	0.000485157	-0.176334	0.00508336	-0.342739	2.51e-08	-0.230159	0.000235342	-0.103742	0.101044	0.142024	0.0244318	0.342703	2.52e-08	-0.249701	6.34e-05	-0.0139751	0.825627	0.403619	2.98e-11	-0.217971	0.000505199	0.127383	0.0437713	0.176544	0.00503028	0.0593296	0.349226	0.0374751	0.552957
	Zm00001d001946	protein_coding	grey			-0.0445699	0.48209	-0.145376	0.021226	0.0548703	0.386698	-0.116298	0.0658328	0.365887	2.28e-09	-0.286811	3.86e-06	-0.187376	0.00288045	-0.257649	3.6e-05	-0.0928306	0.142501	0.0743245	0.240689	0.0546143	0.38892	0.325256	1.35e-07	0.0158322	0.802902	-0.0412956	0.51488	0.2085	0.000889365	-0.0859517	0.174639	0.109109	0.0845019	0.400378	4.42e-11	-0.234639	0.000175903	-0.244972	8.23741e-05
	Zm00001d001947	TLD-domain containing nucleolar protein	grey			-0.0507448	0.423449	0.106474	0.0923298	0.257097	3.75e-05	0.0789938	0.212324	-0.111553	0.0777299	-0.0171906	0.786383	-0.345542	1.9e-08	-0.302835	1.01e-06	-0.209902	0.000819167	0.214152	0.000636458	-0.130571	0.0387191	0.143401	0.023067	-0.2085	0.000889358	0.128095	0.0425972	0.436582	4.19e-13	-0.157998	0.0121959	0.315719	3.25e-07	0.506089	9.91e-18	-0.357698	5.45e-09	-0.399175	4.28219e-11
	Zm00001d001951	PHD finger-like domain-containing protein 5A	grey			-0.0237376	0.708218	-0.0938806	0.138021	0.0432414	0.495257	0.00916195	0.88516	0.65848	1.4e-32	-0.0198218	0.754661	0.530836	1.2e-19	-0.00619233	0.922237	-0.143482	0.0229897	-0.288901	3.26e-06	0.102891	0.103889	0.306487	7.38e-07	0.0802725	0.204993	-0.0263269	0.678079	-0.00795015	0.900264	0.0865316	0.171738	-0.139412	0.0272116	-0.0756796	0.232197	0.361253	3.75e-09	0.37494	7.25374e-10
	Zm00001d001952	Zinc finger C-x8-C-x5-C-x3-H type family protein	blue			-0.0551727	0.384081	0.658099	1.57e-32	-0.073832	0.243828	0.118278	0.0613322	-0.135596	0.0317571	0.348092	1.47e-08	-0.367074	2.01e-09	0.40654	2.08e-11	0.46114	1.28e-14	0.744538	1.35e-45	-0.100375	0.112669	-0.120118	0.0573791	0.0130062	0.837544	-0.244495	9.09e-05	-0.168739	0.00737919	0.280576	6.36e-06	-0.446807	1.01e-13	0.518406	1.15e-18	-0.28024	6.53e-06	-0.319975	1.97469e-07
	Zm00001d001953	Protein IQ-DOMAIN 32	pink			0.387865	1.95e-10	0.29819	1.51e-06	0.0147429	0.816213	-0.0824161	0.193117	-0.139927	0.0266427	0.583678	2.58e-24	-0.164668	0.00895755	-0.113758	0.0720009	-0.121904	0.0537461	0.229667	0.000242907	-0.121911	0.0537316	-0.237511	0.000145516	0.0855214	0.176815	0.796839	2.06e-56	0.220496	0.000432712	-0.00451631	0.943243	-0.263457	2.36e-05	0.080139	0.20575	-0.569752	5.29e-23	-0.582675	2.11921e-24
	Zm00001d001959	GTP cyclohydrolase I 1	blue			0.319514	2.3e-07	0.511515	3.88e-18	-0.022669	0.720794	0.261178	2.79e-05	-0.205361	0.00106703	0.631438	2.49e-29	-0.14765	0.0192642	0.325964	1.27e-07	0.0713672	0.25997	0.466521	5.72e-15	-0.0591505	0.350686	-0.120695	0.0561827	0.0979111	0.12182	0.277296	8.23e-06	-0.198941	0.00153589	0.223801	0.000352369	-0.423724	2.34e-12	0.262279	2.57e-05	-0.395196	8.24e-11	-0.406313	1.77955e-11
[truncated: 18,293 more rows]

## Sheet: 8
	Supplementary table 8 Eigengeges of the coexpression modules in the maize roots.
																							yellow submodule
	Sample ID	black	blue	cyan	darkgreen	darkred	green	greenyellow	grey	grey60	lightcyan	lightgreen	magenta	midnightblue	pink	purple	royalblue	salmon	tan	yellow	Sub1	Sub2	Sub3	Sub4	Sub5	Low NO3
[truncated: 251 more rows]

## Sheet: 9
	Supplementary table 9 Number of mRNA-Seq read assigned to the LSU rRNA genes of AM fungal operational taxonomic units and maize.
[truncated: 531 more rows]
[truncated: 204 more columns]

[truncated: 5 more sheets: 10, 11, 12, 13, 14]
